# Supplementary material for: Experimental evidence for the impact of soil viruses on carbon cycling during surface plant litter decomposition
Source: ISME Commun. 2022 Mar 16;2:24. doi: 10.1038/s43705-022-00109-4 (PMC9723558; doi:10.1038/s43705-022-00109-4)
Supplement: Supplementary file 1 — Table S1 [file 43705_2022_109_MOESM1_ESM.xlsx]

## Sheet: Sheet1
Table S1. Viral read mapping in initial soil metagenomes
	PJ	SF
# viral contigs	131	7
total length (bp)	547406	30335
total reads	188008570	142935577
viral reads mapped	53941	3785
% viral reads mapped	0.000286907	2.64805e-05
Avg. coverage depth	12	11
Coverage >= 1x (%)	99.97	99.99
Coverage >= 5x (%)	81.17	87.78
Coverage >= 10x (%)	48.35	60.81
