# Supplementary material for: Experimental evidence for the impact of soil viruses on carbon cycling during surface plant litter decomposition
Source: ISME Commun. 2022 Mar 16;2:24. doi: 10.1038/s43705-022-00109-4 (PMC9723558; doi:10.1038/s43705-022-00109-4)
Supplement: Supplementary file 2 — Table S2 [file 43705_2022_109_MOESM2_ESM.xlsx]

## Sheet: VM_TableS2_revised
Table S2. Viral contigs and taxonomic idenitification and relative abundance in the initial PJ and SF soils.
contig_id/cluster_name	taxa	Length	GC%	Avg_fold	Fold_std	Base_Coverage	Mapped_reads	RPKM	TPM	CPM
PJsoil_metav_000000020062	k__Viruses;p__Uroviricota;c__Caudoviricetes;o__Caudovirales;f__Siphoviridae	4852	45.2185	18.001	8.0552	100	585	0.68	0.9	3.29
PJsoil_metav_000000155171	k__Viruses;p__Uroviricota;c__Caudoviricetes;o__Caudovirales;f__Siphoviridae;g__Arthrobacter_phage_Hestia_-_no_g_rank;s__Arthrobacter_phage_Hestia	1197	66.6667	65.3484	23.4064	100	542	2.55	3.39	3.05
PJsoil_metav_000000002715	k__Viruses;p__Uroviricota;c__Caudoviricetes;o__Caudovirales	19659	66.8244	15.1235	7.2996	99.8932	2001	0.57	0.76	11.27
PJsoil_metav_000000021934	unknown	4558	68.4291	42.5592	18.546	100	1357	1.68	2.23	7.64
PJsoil_metav_000000016454	unknown	5576	64.3113	10.7629	6.1828	100	407	0.41	0.55	2.29
PJsoil_metav_000000016195	k__Viruses;p__Uroviricota;c__Caudoviricetes;o__Caudovirales;f__Siphoviridae;g__Actinoplanes_phage_phiAsp2_-_no_g_rank;s__Actinoplanes_phage_phiAsp2	5643	71.4691	27.2688	9.4597	100	1106	1.1	1.47	6.23
PJsoil_metav_000000085529	k__Viruses;p__Uroviricota;c__Caudoviricetes;o__Caudovirales;f__Siphoviridae	1796	67.3163	39.9983	22.9588	100	497	1.56	2.07	2.8
PJsoil_metav_000000031188	k__Viruses;p__uncultured_virus_-_no_g_rank_-_no_f_rank_-_no_o_rank_-_no_c_rank_-_no_p_rank;c__uncultured_virus_-_no_g_rank_-_no_f_rank_-_no_o_rank_-_no_c_rank;o__uncultured_virus_-_no_g_rank_-_no_f_rank_-_no_o_rank;f__uncultured_virus_-_no_g_rank_-_no_f_rank;g__uncultured_virus_-_no_g_rank;s__uncultured_virus	3574	67.991	21.7247	7.9431	100	528	0.83	1.1	2.97
PJsoil_metav_000000038922	unknown	3073	56.8174	7.4335	3.7317	100	152	0.28	0.37	0.86
PJsoil_metav_000000082188	k__Viruses;p__Uroviricota;c__Caudoviricetes;o__Caudovirales;f__Siphoviridae;g__Bridgettevirus;s__Arthrobacter_virus_Eileen	1845	67.9133	31.1751	12.2166	100	396	1.21	1.61	2.23
PJsoil_metav_000000069994	unknown	2056	70.2335	10.2062	4.9419	98.6381	142	0.39	0.52	0.8
PJsoil_metav_000000020372	k__Viruses;p__Uroviricota;c__Caudoviricetes;o__Caudovirales;f__Siphoviridae	4797	55.5139	19.2979	13.6083	100	694	0.81	1.08	3.91
PJsoil_metav_000000043364	unknown	2854	64.6811	17.9474	8.5763	100	354	0.7	0.93	1.99
PJsoil_metav_000000100247	unknown	1614	47.026	5.6853	3.0048	100	61	0.21	0.28	0.34
PJsoil_metav_000000141523	unknown	1275	70.1961	3.2863	1.3161	100	32	0.14	0.19	0.18
PJsoil_metav_000000186576	unknown	1058	65.3119	7.1333	2.9482	100	53	0.28	0.37	0.3
PJsoil_metav_000000108933	unknown	1523	58.6999	8.6316	6.1371	100	91	0.34	0.45	0.51
PJsoil_metav_000000144641	unknown	1256	51.035	5.1441	2.9533	100	43	0.19	0.26	0.24
PJsoil_metav_000000166283	k__Viruses;p__Uroviricota;c__Caudoviricetes;o__Caudovirales;f__Myoviridae;g__Aeromonas_phage_Ahp1_CNU-2021_-_no_g_rank;s__Aeromonas_phage_Ahp1_CNU-2021	1143	42.8696	6.9064	3.5399	100	55	0.27	0.36	0.31
PJsoil_metav_000000074486	k__Viruses;p__Uroviricota;c__Caudoviricetes;o__Caudovirales;f__Siphoviridae;g__Trinavirus;s__Rhodococcus_virus_Trina	1972	49.0365	5.1318	2.3725	100	68	0.19	0.26	0.38
PJsoil_metav_000000056596	k__Viruses;p__Uroviricota;c__Caudoviricetes;o__Caudovirales;f__Siphoviridae	2380	67.8151	91.3647	19.7401	100	1520	3.6	4.78	8.56
PJsoil_metav_000000026280	unknown	4014	50.2491	12.8386	7.7125	100	347	0.49	0.65	1.95
PJsoil_metav_000000001919	k__Viruses;p__Uroviricota;c__Caudoviricetes;o__Caudovirales;f__Myoviridae	24809	64.9563	15.8072	7.2157	100	2639	0.6	0.8	14.86
PJsoil_metav_000000078673	unknown	1900	61	7.7511	4.1447	99.2105	99	0.29	0.39	0.56
PJsoil_metav_000000087083	k__Viruses;p__Prokaryotic_dsDNA_virus_sp._-_no_g_rank_-_no_f_rank_-_no_o_rank_-_no_c_rank_-_no_p_rank;c__Prokaryotic_dsDNA_virus_sp._-_no_g_rank_-_no_f_rank_-_no_o_rank_-_no_c_rank;o__Prokaryotic_dsDNA_virus_sp._-_no_g_rank_-_no_f_rank_-_no_o_rank;f__Prokaryotic_dsDNA_virus_sp._-_no_g_rank_-_no_f_rank;g__Prokaryotic_dsDNA_virus_sp._-_no_g_rank;s__Prokaryotic_dsDNA_virus_sp.	1775	69.8028	38.7431	10.3374	100	469	1.49	1.98	2.64
PJsoil_metav_000000045929	unknown	2744	65.8528	32.3615	10.8738	100	606	1.24	1.65	3.41
PJsoil_metav_000000126523	unknown	1376	61.7733	16.0414	10.5625	100	153	0.63	0.83	0.86
PJsoil_metav_000000072830	k__Viruses;p__Uroviricota;c__Caudoviricetes;o__Caudovirales;f__Siphoviridae;g__Squirtyvirus;s__Mycobacterium_virus_Squirty	2002	63.5365	8.7068	4.2487	100	116	0.33	0.43	0.65
PJsoil_metav_000000053519	unknown	2474	59.2967	11.152	6.0835	100	186	0.42	0.56	1.05
PJsoil_metav_000000162107	k__Viruses;p__Uroviricota;c__Caudoviricetes;o__Caudovirales;f__Siphoviridae;g__Cheoctovirus;s__Mycobacterium_phage_WIVsmall	1163	64.8323	5.0439	2.2047	100	40	0.19	0.26	0.23
PJsoil_metav_000000038422	k__Viruses	3101	61.4318	7.2573	3.324	98.5166	151	0.27	0.36	0.85
PJsoil_metav_000000028707	unknown	3781	53.5573	15.4168	6.945	100	398	0.59	0.79	2.24
PJsoil_metav_000000017988	k__Viruses;p__Uroviricota;c__Caudoviricetes;o__Caudovirales;f__Siphoviridae	5238	64.1275	11.7814	6.9058	100	426	0.46	0.61	2.4
PJsoil_metav_000000024125	k__Viruses;p__Prokaryotic_dsDNA_virus_sp._-_no_g_rank_-_no_f_rank_-_no_o_rank_-_no_c_rank_-_no_p_rank;c__Prokaryotic_dsDNA_virus_sp._-_no_g_rank_-_no_f_rank_-_no_o_rank_-_no_c_rank;o__Prokaryotic_dsDNA_virus_sp._-_no_g_rank_-_no_f_rank_-_no_o_rank;f__Prokaryotic_dsDNA_virus_sp._-_no_g_rank_-_no_f_rank;g__Prokaryotic_dsDNA_virus_sp._-_no_g_rank;s__Prokaryotic_dsDNA_virus_sp.	4261	65.2898	12.7963	6.1788	100	368	0.49	0.65	2.07
PJsoil_metav_000000083000	k__Viruses;p__Uroviricota;c__Caudoviricetes;o__Caudovirales;f__Siphoviridae;g__Bacillus_phage_SPP1_-_no_g_rank;s__Bacillus_phage_SPP1	1833	57.0104	19.1768	6.8712	100	242	0.74	0.99	1.36
PJsoil_metav_000000004771	unknown	13359	62.2127	13.0352	7.0053	100	1174	0.49	0.66	6.61
PJsoil_metav_000000051205	unknown	2547	59.9921	7.671	4.0972	100	134	0.3	0.39	0.75
PJsoil_metav_000000004500	unknown	13931	57.6197	211.129	80.7708	100	19717	7.97	10.58	111.04
PJsoil_metav_000000029295	unknown	3732	57.6367	9.526	4.9083	100	238	0.36	0.48	1.34
PJsoil_metav_000000076897	unknown	1930	43.5751	9.0907	4.4787	100	117	0.34	0.45	0.66
PJsoil_metav_000000037270	unknown	3168	46.2121	7.9975	3.837	100	169	0.3	0.4	0.95
PJsoil_metav_000000153943	k__Viruses;p__Uroviricota;c__Caudoviricetes;o__Caudovirales;f__Siphoviridae;g__Alteromonas_phage_XX1924_-_no_g_rank;s__Alteromonas_phage_XX1924	1204	49.7508	6.5374	4.1117	100	55	0.26	0.34	0.31
PJsoil_metav_000000014692	unknown	6030	37.9768	13.3665	5.7888	100	536	0.5	0.66	3.02
PJsoil_metav_000000107286	k__Viruses;p__Uroviricota;c__Caudoviricetes;o__Caudovirales;f__Podoviridae;g__Rhizobium_phage_RHph_N3_2_-_no_g_rank;s__Rhizobium_phage_RHph_N3_2	1540	64.6104	4.8506	2.5472	100	50	0.18	0.24	0.28
PJsoil_metav_000000095163	unknown	1672	50.3589	7.1059	4.5495	100	79	0.27	0.35	0.44
PJsoil_metav_000000019674	k__Viruses;p__Uroviricota;c__Caudoviricetes;o__Caudovirales;f__Siphoviridae	4924	68.2981	10.5167	4.4013	100	350	0.4	0.53	1.97
PJsoil_metav_000000113564	unknown	1479	67.2076	40.7248	11.703	100	412	1.57	2.08	2.32
PJsoil_metav_000000197843	unknown	1017	68.4366	15.532	12.7801	100	123	0.68	0.9	0.69
PJsoil_metav_000000117505	k__Viruses;p__Uroviricota;c__Caudoviricetes;o__Caudovirales;f__Siphoviridae;g__Avanivirus;s__Mycobacterium_virus_Che9d	1446	65.6985	12.5712	5.7837	100	124	0.48	0.64	0.7
PJsoil_metav_000000016393	unknown	5591	66.6786	21.8827	10.9012	100	828	0.83	1.11	4.66
PJsoil_metav_000000051771	unknown	2528	69.0665	11.2223	4.8965	100	196	0.44	0.58	1.1
PJsoil_metav_000000109492	k__Viruses;p__Uroviricota;c__Caudoviricetes;o__Caudovirales;f__Podoviridae;g__Rhizobium_phage_RHph_N65_-_no_g_rank;s__Rhizobium_phage_RHph_N65	1517	45.0231	11.1107	4.8086	100	112	0.42	0.55	0.63
PJsoil_metav_000000044708	unknown	2795	59.2844	18.9556	12.4163	99.5349	358	0.72	0.96	2.02
PJsoil_metav_000000027166	unknown	3924	59.0724	12.185	6.305	100	325	0.47	0.62	1.83
PJsoil_metav_000000025498	k__Viruses;p__Uroviricota;c__Caudoviricetes;o__Caudovirales;f__Podoviridae;g__Rhizobium_phage_RHph_Y25_-_no_g_rank;s__Rhizobium_phage_RHph_Y25	4101	58.3272	19.3887	8.6082	100	543	0.75	0.99	3.06
PJsoil_metav_000000132004	k__Viruses;p__Uroviricota;c__Caudoviricetes;o__Caudovirales;f__Myoviridae;g__Klausavirus;s__Arthrobacter_virus_Lymara	1336	65.0449	21.1834	13.2652	100	193	0.81	1.08	1.09
PJsoil_metav_000000063619	unknown	2197	40.3277	7.67	3.3402	100	112	0.29	0.38	0.63
PJsoil_metav_000000109534	unknown	1517	57.5478	7.0112	3.1174	100	71	0.26	0.35	0.4
PJsoil_metav_000000065207	unknown	2158	52.6877	9.6627	5.3655	100	140	0.37	0.49	0.79
PJsoil_metav_000000011870	unknown	7029	60.5918	18.619	11.2427	100	881	0.71	0.94	4.96
PJsoil_metav_000000142515	k__Viruses;p__Uroviricota;c__Caudoviricetes;o__Caudovirales	1269	57.762	4.0079	1.8713	97.4783	34	0.15	0.2	0.19
PJsoil_metav_000000004360	k__Viruses	14267	45.2583	77.4345	15.7509	100	7411	2.93	3.88	41.74
PJsoil_metav_000000030398	unknown	3635	68.2531	183.815	214.708	100	4596	7.12	9.46	25.88
PJsoil_metav_000000013913	k__Viruses;p__Uroviricota;c__Caudoviricetes;o__Caudovirales;f__Podoviridae	6268	61.6146	54.066	15.906	100	2281	2.05	2.72	12.85
PJsoil_metav_000000013018	k__Viruses;p__Uroviricota;c__Caudoviricetes;o__Caudovirales;f__Siphoviridae;g__Corndogvirus;s__Mycobacterium_virus_Firecracker	6575	69.9163	28.4444	9.8309	100	1262	1.08	1.44	7.11
PJsoil_metav_000000056957	unknown	2370	68.0169	11.4266	4.7098	99.9156	186	0.44	0.59	1.05
PJsoil_metav_000000048402	unknown	2648	62.7266	32.7617	12.499	100	606	1.29	1.71	3.41
PJsoil_metav_000000032928	k__Viruses;p__Uroviricota;c__Caudoviricetes;o__Caudovirales;f__Podoviridae;g__Kochitakasuvirus;s__Pseudomonas_virus_R18	3449	65.2653	12.5225	4.5936	100	296	0.48	0.64	1.67
PJsoil_metav_000000134120	unknown	1322	59.6823	23.3207	8.195	100	209	0.89	1.18	1.18
PJsoil_metav_000000029398	unknown	3723	56.1107	17.7215	8.2284	100	445	0.67	0.89	2.51
PJsoil_metav_000000087573	unknown	1769	63.9344	9.2685	3.9334	100	114	0.36	0.48	0.64
PJsoil_metav_000000056467	unknown	2384	63.4228	7.6753	4.434	100	123	0.29	0.39	0.69
PJsoil_metav_000000003127	k__Viruses;p__Uroviricota;c__Caudoviricetes;o__Caudovirales;f__Siphoviridae	17818	62.3807	40.2887	11.9769	100	4799	1.52	2.01	27.03
PJsoil_metav_000000191063	unknown	1042	48.6564	4.191	2.4177	100	29	0.16	0.21	0.16
PJsoil_metav_000000176486	k__Viruses;p__Uroviricota;c__Caudoviricetes;o__Caudovirales;f__Siphoviridae;g__Vibrio_phage_1.131.O._10N.222.49.A8_-_no_g_rank;s__Vibrio_phage_1.131.O._10N.222.49.A8	1098	60.1093	5.3342	3.869	100	42	0.22	0.29	0.24
PJsoil_metav_000000065363	unknown	2155	66.5893	10.9722	5.0275	100	172	0.45	0.6	0.97
PJsoil_metav_000000129205	unknown	1356	69.469	10.2751	6.3301	100	102	0.42	0.56	0.57
PJsoil_metav_000000030460	unknown	3631	68.6863	406.649	198.315	100	10257	15.91	21.13	57.76
PJsoil_metav_000000049441	k__Viruses;p__Uroviricota;c__Caudoviricetes;o__Caudovirales;f__Podoviridae;g__Lessievirus;s__Burkholderia_virus_Bcepmigl	2610	61.954	9.1077	5.1338	100	158	0.34	0.45	0.89
PJsoil_metav_000000137352	k__Viruses;p__Uroviricota;c__Caudoviricetes;o__Caudovirales	1301	59.5696	9.2344	4.9259	99.462	82	0.35	0.47	0.46
PJsoil_metav_000000003767	k__Viruses	15698	56.8225	16.4755	8.0088	100	1735	0.62	0.83	9.77
PJsoil_metav_000000000417	k__Viruses	50427	63.581	235.164	191.777	100	79329	8.86	11.76	446.75
PJsoil_metav_000000063031	k__Viruses;p__Uroviricota;c__Caudoviricetes;o__Caudovirales;f__Siphoviridae;g__Sanovirus;s__Xylella_virus_Salvo	2211	60.3347	10.0185	5.0469	100	148	0.38	0.5	0.83
PJsoil_metav_000000009776	k__Viruses	8047	61.9486	16.0798	7.0924	100	864	0.6	0.8	4.87
PJsoil_metav_000000135790	unknown	1311	56.9031	9.6773	6.1942	100	86	0.37	0.49	0.48
PJsoil_metav_000000168820	k__Viruses;p__Uroviricota;c__Caudoviricetes;o__Caudovirales;f__Podoviridae;g__Cellulophaga_phage_phi19:3_-_no_g_rank;s__Cellulophaga_phage_phi19:3	1131	67.374	13.5164	7.7862	100	110	0.55	0.73	0.62
PJsoil_metav_000000002142	k__Viruses	23015	55.2249	58.929	47.0432	100	9086	2.22	2.95	51.17
PJsoil_metav_000000138376	unknown	1295	65.0193	4.9151	2.5624	99.9228	44	0.19	0.25	0.25
PJsoil_metav_000000050913	k__Viruses;p__Uroviricota;c__Caudoviricetes;o__Caudovirales;f__Siphoviridae;g__Bacteroides_phage_GEC_vB_Bfr_VA7_-_no_g_rank;s__Bacteroides_phage_GEC_vB_Bfr_VA7	2557	42.4716	13.7677	4.2636	100	235	0.52	0.69	1.32
PJsoil_metav_000000023110	unknown	4394	55.462	11.5614	6.289	100	342	0.44	0.58	1.93
PJsoil_metav_000000046547	unknown	2719	39.7573	11.9919	6.0752	99.9264	217	0.45	0.6	1.22
PJsoil_metav_000000013717	k__Viruses;p__Prokaryotic_dsDNA_virus_sp._-_no_g_rank_-_no_f_rank_-_no_o_rank_-_no_c_rank_-_no_p_rank;c__Prokaryotic_dsDNA_virus_sp._-_no_g_rank_-_no_f_rank_-_no_o_rank_-_no_c_rank;o__Prokaryotic_dsDNA_virus_sp._-_no_g_rank_-_no_f_rank_-_no_o_rank;f__Prokaryotic_dsDNA_virus_sp._-_no_g_rank_-_no_f_rank;g__Prokaryotic_dsDNA_virus_sp._-_no_g_rank;s__Prokaryotic_dsDNA_virus_sp.	6330	43.049	13.1744	6.033	100	560	0.5	0.66	3.15
PJsoil_metav_000000074161	k__Viruses;p__Uroviricota;c__Caudoviricetes;o__Caudovirales;f__Podoviridae;g__Pelagibacter_phage_HTVC115P_-_no_g_rank;s__Pelagibacter_phage_HTVC115P	1977	66.4643	36.9272	8.4804	100	528	1.5	2	2.97
PJsoil_metav_000000023516	k__Viruses	4341	62.4971	36.5614	25.1235	100	1077	1.4	1.86	6.07
PJsoil_metav_000000001351	k__Viruses;p__Uroviricota;c__Caudoviricetes;o__Caudovirales;f__Siphoviridae;g__Ahduovirus;s__Burkholderia_virus_AH2	30556	65.4012	22.8531	9.5505	99.9182	4705	0.87	1.15	26.5
PJsoil_metav_000000088229	unknown	1760	63.3523	6.3295	3.0515	100	76	0.24	0.32	0.43
PJsoil_metav_000000009205	k__Viruses;p__Uroviricota;c__Caudoviricetes;o__Caudovirales;f__Siphoviridae;g__Arthrobacter_phage_Persistence_-_no_g_rank;s__Arthrobacter_phage_Persistence	8396	66.484	63.1529	24.4466	100	3590	2.41	3.2	20.22
PJsoil_metav_000000040657	k__Viruses;p__Uroviricota;c__Caudoviricetes;o__Caudovirales;f__uncultured_Mediterranean_phage_uvDeep-CGR2-AD3-C76_-_no_g_rank_-_no_f_rank;g__uncultured_Mediterranean_phage_uvDeep-CGR2-AD3-C76_-_no_g_rank;s__uncultured_Mediterranean_phage_uvDeep-CGR2-AD3-C76	2981	46.5616	26.7303	12.1135	100	540	1.02	1.35	3.04
PJsoil_metav_000000007066	k__Viruses;p__Uroviricota;c__Caudoviricetes;o__Caudovirales;f__Myoviridae;g__Sarumanvirus;s__Burkholderia_virus_BcepSauron	10150	72.1478	76.7059	15.9371	100	5279	2.93	3.89	29.73
PJsoil_metav_000000026858	unknown	3956	66.456	12.6036	5.5847	100	340	0.48	0.64	1.91
PJsoil_metav_000000009489	k__Viruses	8213	52.8187	13.6798	6.3154	100	753	0.52	0.69	4.24
PJsoil_metav_000000069480	unknown	2067	65.0218	6.761	3.5978	100	93	0.25	0.34	0.52
PJsoil_metav_000000020025	unknown	4857	61.2724	278.79	45.1432	100	9104	10.56	14.02	51.27
PJsoil_metav_000000003472	k__Viruses;p__Uroviricota;c__Caudoviricetes;o__Caudovirales;f__Siphoviridae	16662	56.1097	28.0341	9.2859	100	3132	1.06	1.41	17.64
PJsoil_metav_000000127204	unknown	1371	52.6623	10.3479	4.1339	100	97	0.4	0.53	0.55
PJsoil_metav_000000142906	unknown	1266	63.3491	13.0032	6.48	96.2875	115	0.51	0.68	0.65
PJsoil_metav_000000033474	unknown	3411	68.2205	10.1765	5.708	100	232	0.38	0.51	1.31
PJsoil_metav_000000104878	unknown	1564	52.4297	7.9827	5.2954	100	84	0.3	0.4	0.47
PJsoil_metav_000000008551	k__Viruses;p__Uroviricota;c__Caudoviricetes;o__Caudovirales;f__Siphoviridae	8846	69.3082	110.923	40.6146	100	6702	4.27	5.67	37.74
PJsoil_metav_000000050948	unknown	2556	65.1408	9.8208	5.0941	99.374	167	0.37	0.49	0.94
PJsoil_metav_000000055712	unknown	2406	53.2003	10.2066	5.5085	100	166	0.39	0.52	0.93
PJsoil_metav_000000094958	unknown	1674	66.2485	32.8405	42.8534	100	387	1.3	1.73	2.18
PJsoil_metav_000000031244	k__Viruses;p__Uroviricota;c__Caudoviricetes;o__Caudovirales;f__Siphoviridae;g__Seussvirus;s__Caulobacter_virus_Seuss	3570	65.9944	11.5325	7.1236	100	279	0.44	0.58	1.57
PJsoil_metav_000000010853	k__Viruses;p__Uroviricota;c__Caudoviricetes;o__Caudovirales;f__Siphoviridae;g__Rhizobium_phage_RHph_N1_15_-_no_g_rank;s__Rhizobium_phage_RHph_N1_15	7468	54.8875	17.479	7.0747	99.9464	872	0.66	0.87	4.91
PJsoil_metav_000000173957	unknown	1108	72.0217	14.9747	9.6121	100	120	0.61	0.81	0.68
PJsoil_metav_000000006611	unknown	10680	62.3221	19.7218	8.8677	100	1427	0.75	1	8.04
PJsoil_metav_000000061429	unknown	2251	74.8556	8.4012	4.5051	98.534	130	0.33	0.43	0.73
PJsoil_metav_000000054234	unknown	2451	61.4443	11.155	6.4049	100	191	0.44	0.58	1.08
PJsoil_metav_000000043334	unknown	2855	64.9737	42.6946	9.0363	100	815	1.61	2.13	4.59
PJsoil_metav_000000070083	k__Viruses;p__Prokaryotic_dsDNA_virus_sp._-_no_g_rank_-_no_f_rank_-_no_o_rank_-_no_c_rank_-_no_p_rank;c__Prokaryotic_dsDNA_virus_sp._-_no_g_rank_-_no_f_rank_-_no_o_rank_-_no_c_rank;o__Prokaryotic_dsDNA_virus_sp._-_no_g_rank_-_no_f_rank_-_no_o_rank;f__Prokaryotic_dsDNA_virus_sp._-_no_g_rank_-_no_f_rank;g__Prokaryotic_dsDNA_virus_sp._-_no_g_rank;s__Prokaryotic_dsDNA_virus_sp.	2054	66.2123	25.6081	12.7173	100	372	1.02	1.35	2.09
PJsoil_metav_000000072986	unknown	1999	67.3837	14.913	9.0025	100	202	0.57	0.76	1.14
PJsoil_metav_000000004753	k__Viruses;p__Uroviricota;c__Caudoviricetes;o__Caudovirales;f__Siphoviridae	13408	50.5519	42.4418	14.0513	100	3798	1.6	2.12	21.39
PJsoil_metav_000000020426	k__Viruses;p__Uroviricota;c__Caudoviricetes;o__Caudovirales;f__Siphoviridae;g__Rhodococcus_phage_NiceHouse_-_no_g_rank;s__Rhodococcus_phage_NiceHouse	4788	68.5046	57.3329	12.3809	100	1889	2.22	2.95	10.64
PJsoil_metav_000000015337	k__Viruses;p__Bacteriophage_sp._-_no_g_rank_-_no_f_rank_-_no_o_rank_-_no_c_rank_-_no_p_rank;c__Bacteriophage_sp._-_no_g_rank_-_no_f_rank_-_no_o_rank_-_no_c_rank;o__Bacteriophage_sp._-_no_g_rank_-_no_f_rank_-_no_o_rank;f__Bacteriophage_sp._-_no_g_rank_-_no_f_rank;g__Bacteriophage_sp._-_no_g_rank;s__Bacteriophage_sp.	5862	51.5353	12.9168	7.2643	100	511	0.49	0.65	2.88
PJsoil_metav_000000000727	unknown	41551	64.3426	37.983	13.3488	100	10591	1.44	1.91	59.64
PJsoil_metav_000000095159	k__Viruses	1672	49.2823	7.3738	3.4787	100	82	0.28	0.37	0.46
PJsoil_metav_000000023275	unknown	4374	45.519	14.5478	6.4344	100	425	0.55	0.73	2.39
PJsoil_metav_000000018458	unknown	5145	59.8639	14.5401	7.4732	100	507	0.55	0.74	2.86
PJsoil_metav_000000140548	k__Viruses	1281	63.3099	6.4465	3.1764	100	55	0.24	0.32	0.31
PJsoil_metav_000000096947	unknown	1650	61.5758	14.3497	4.7793	99.5758	169	0.58	0.77	0.95
PJsoil_metav_000000040979	unknown	2966	60.0135	7.5196	4.0084	100	149	0.28	0.38	0.84
PJsoil_metav_000000076595	unknown	1935	49.7674	9.9519	5.6075	100	128	0.37	0.49	0.72
PJsoil_metav_000000049733	k__Viruses;p__Uroviricota;c__Caudoviricetes;o__Caudovirales;f__Siphoviridae;g__Tankvirus;s__Arthrobacter_phage_SilentRX	2599	66.2563	36.2278	10.8139	100	652	1.41	1.88	3.67
PJsoil_metav_000000152342	unknown	1212	63.5314	7.9571	4.3189	100	65	0.3	0.4	0.37
PJsoil_metav_000000055265	k__Viruses;p__Uroviricota;c__Caudoviricetes;o__Caudovirales;f__Siphoviridae	2419	56.0976	47.5176	12.747	100	781	1.82	2.41	4.4
PJsoil_metav_000000018244	k__Viruses;p__Uroviricota;c__Caudoviricetes;o__Caudovirales	5189	60.6475	31.2301	27.6965	100	1106	1.2	1.59	6.23
PJsoil_metav_000000032564	unknown	3476	57.2209	65.6223	14.7795	100	1571	2.55	3.38	8.85
PJsoil_metav_000000077586	k__Viruses;p__uncultured_Mediterranean_phage_-_no_g_rank_-_no_f_rank_-_no_o_rank_-_no_c_rank_-_no_p_rank;c__uncultured_Mediterranean_phage_-_no_g_rank_-_no_f_rank_-_no_o_rank_-_no_c_rank;o__uncultured_Mediterranean_phage_-_no_g_rank_-_no_f_rank_-_no_o_rank;f__uncultured_Mediterranean_phage_-_no_g_rank_-_no_f_rank;g__uncultured_Mediterranean_phage_-_no_g_rank;s__uncultured_Mediterranean_phage	1918	59.6976	8.7972	4.3433	100	119	0.35	0.46	0.67
PJsoil_metav_000000002669	k__Viruses;p__Uroviricota;c__Caudoviricetes;o__Caudovirales;f__Siphoviridae	19907	62.0586	54.653	14.8008	100	7277	2.06	2.73	40.98
PJsoil_metav_000000009112	unknown	8457	37.6375	11.0258	5.0559	100	620	0.41	0.55	3.49
PJsoil_metav_000000165949	unknown	1144	68.4441	930.514	332.703	100	7228	35.58	47.25	40.7
PJsoil_metav_000000011379	k__Viruses	7237	59.5412	52.7376	44.7179	100	2574	2	2.66	14.5
PJsoil_metav_000000016275	k__Viruses;p__Uroviricota;c__Caudoviricetes;o__Caudovirales	5622	35.5923	11.0043	5.4323	100	415	0.42	0.55	2.34
PJsoil_metav_000000057159	unknown	2364	54.4416	14.5173	7.2089	100	229	0.55	0.72	1.29
PJsoil_metav_000000051662	k__Viruses;p__Uroviricota;c__Caudoviricetes;o__Caudovirales;f__Siphoviridae;g__Chunghsingvirus;s__Corynebacterium_virus_P1201	2531	46.1083	13.1561	6.2108	100	227	0.51	0.67	1.28
PJsoil_metav_000000051034	unknown	2553	49.2362	10.1281	4.1989	100	173	0.38	0.51	0.97
PJsoil_metav_000000017644	k__Viruses;p__Uroviricota;c__Caudoviricetes;o__Caudovirales	5310	66.1017	14.0492	6.456	100	508	0.54	0.72	2.86
PJsoil_metav_000000029595	unknown	3704	67.0086	14.4519	8.7264	100	361	0.55	0.73	2.03
PJsoil_metav_000000072460	unknown	2009	73.9671	7.5515	3.8891	100	108	0.3	0.4	0.61
PJsoil_metav_000000083011	unknown	1833	66.7212	12.922	5.6245	100	161	0.49	0.66	0.91
PJsoil_metav_000000049695	k__Viruses;p__Uroviricota;c__Caudoviricetes;o__Caudovirales;f__Podoviridae;g__crAssphage_cr115_1_-_no_g_rank;s__crAssphage_cr115_1	2601	41.5225	9.6002	5.6761	100	169	0.37	0.49	0.95
PJsoil_metav_000000117005	unknown	1450	57.1724	28.1014	28.4354	99.931	271	1.05	1.4	1.53
PJsoil_metav_000000003205	k__Viruses;p__Uroviricota;c__Caudoviricetes;o__Caudovirales;f__Siphoviridae	17593	59.1087	22.822	10.2341	100	2693	0.86	1.14	15.17
PJsoil_metav_000000169040	k__Viruses;p__Uroviricota;c__Caudoviricetes;o__Caudovirales;f__Siphoviridae;g__Avanivirus;s__Mycobacterium_virus_Che9d	1130	66.2832	11.3504	7.7755	100	90	0.45	0.6	0.51
PJsoil_metav_000000005879	unknown	11566	60.8594	43.6448	13.328	100	3394	1.65	2.19	19.11
PJsoil_metav_000000016365	unknown	5600	68.9821	22.6186	8.6252	100	868	0.87	1.16	4.89
PJsoil_metav_000000060789	k__Viruses;p__Uroviricota;c__Caudoviricetes;o__Caudovirales;f__Podoviridae	2266	59.5322	70.9515	51.4823	100	1096	2.72	3.62	6.17
PJsoil_metav_000000128960	unknown	1358	62.0029	12.4418	5.2665	100	118	0.49	0.65	0.66
PJsoil_metav_000000004062	unknown	14935	45.4369	20.7439	12.028	100	2085	0.79	1.04	11.74
PJsoil_metav_000000072865	unknown	2001	45.1774	31.6677	9.6983	100	425	1.2	1.59	2.39
PJsoil_metav_000000004512	k__Viruses;p__Uroviricota;c__Caudoviricetes;o__Caudovirales;f__Siphoviridae;g__Bertelyvirus;s__Caulobacter_virus_CcrSC	13909	61.5141	136.696	30.7874	100	12819	5.19	6.89	72.19
PJsoil_metav_000000097759	k__Viruses;p__Uroviricota;c__Caudoviricetes;o__Caudovirales;f__Siphoviridae	1641	56.0634	9.1353	4.7193	100	102	0.35	0.46	0.57
PJsoil_metav_000000003084	k__Viruses;p__Uroviricota;c__Caudoviricetes;o__Caudovirales;f__Siphoviridae	17994	49.0775	22.1108	9.6504	100	2652	0.83	1.1	14.93
PJsoil_metav_000000006629	k__Viruses;p__Uroviricota;c__Caudoviricetes;o__Caudovirales;f__Siphoviridae;g__Pepyhexavirus	10667	53.7077	38.6834	59.5069	100	2764	1.46	1.94	15.57
PJsoil_metav_000000007425	unknown	9806	64.0016	14.8464	7.3192	100	977	0.56	0.75	5.5
PJsoil_metav_000000172076	k__Viruses;p__Uroviricota;c__Caudoviricetes;o__Caudovirales;f__Siphoviridae;g__Fromanvirus;s__Mycobacterium_phage_HINdeR	1117	69.1137	8.0457	5.2095	100	64	0.32	0.43	0.36
PJsoil_metav_000000068883	unknown	2078	64.052	9.1983	5.2614	100	128	0.35	0.46	0.72
PJsoil_metav_000000011386	k__Viruses;p__Uroviricota;c__Caudoviricetes;o__Caudovirales;f__Herelleviridae;g__Okubovirus;s__Bacillus_virus_SPO1	7236	52.3908	9.0557	4.4651	100	438	0.34	0.45	2.47
PJsoil_metav_000000091160	unknown	1721	38.466	9.9367	4.7804	100	116	0.38	0.5	0.65
PJsoil_metav_000000139928	unknown	1285	66.2257	6.9588	3.4335	100	62	0.27	0.36	0.35
PJsoil_metav_000000066104	k__Viruses;p__Uroviricota;c__Caudoviricetes;o__Caudovirales;f__Myoviridae;g__Donellivirus;s__Bacillus_virus_G	2138	54.1628	9.2834	5.1705	100	137	0.36	0.48	0.77
PJsoil_metav_000000001978	k__Viruses;p__Uroviricota;c__Caudoviricetes;o__Caudovirales	24341	65.6259	39.2535	14.3131	100	6455	1.49	1.98	36.35
PJsoil_metav_000000087193	unknown	1774	51.6911	9.5592	5.2884	100	114	0.36	0.48	0.64
PJsoil_metav_000000004698	k__Viruses;p__Uroviricota;c__Caudoviricetes;o__Caudovirales;f__Siphoviridae	13550	67.1734	21.4452	10.1481	100	1953	0.81	1.08	11
PJsoil_metav_000000199349	k__Viruses;p__Uroviricota;c__Caudoviricetes;o__Caudovirales;f__Siphoviridae;g__Mycobacterium_phage_Dori_-_no_g_rank;s__Mycobacterium_phage_Dori	1012	61.166	10.6966	4.7843	98.0237	77	0.43	0.57	0.43
PJsoil_metav_000000191927	unknown	1038	60.3083	18.6647	11.055	100	132	0.72	0.95	0.74
PJsoil_metav_000000038297	k__Viruses;p__Uroviricota;c__Caudoviricetes;o__Caudovirales;f__Siphoviridae;g__uncultured_phage_MedDCM-OCT-S04-C846_-_no_g_rank;s__uncultured_phage_MedDCM-OCT-S04-C846	3108	66.6667	11.7201	5.29	100	244	0.44	0.59	1.37
PJsoil_metav_000000046427	unknown	2724	50.257	7.3587	3.5064	100	136	0.28	0.37	0.77
PJsoil_metav_000000036160	unknown	3233	54.9335	10.9381	6.1184	100	237	0.41	0.55	1.33
PJsoil_metav_000000084010	k__Viruses;p__Uroviricota;c__Caudoviricetes;o__Caudovirales;f__Siphoviridae;g__Mycobacterium_phage_Dori_-_no_g_rank;s__Mycobacterium_phage_Dori	1818	61.9362	29.8014	9.8976	100	371	1.15	1.53	2.09
PJsoil_metav_000000051416	unknown	2540	59.4488	6.9752	4.067	100	124	0.27	0.37	0.7
PJsoil_metav_000000019180	unknown	5007	60.4354	14.7619	6.553	100	502	0.56	0.75	2.83
PJsoil_metav_000000051777	k__Viruses;p__Uroviricota;c__Caudoviricetes;o__Caudovirales;f__Siphoviridae;g__Omegavirus;s__Mycobacterium_virus_Courthouse	2528	60.5617	9.3366	3.9416	100	161	0.36	0.48	0.91
PJsoil_metav_000000194052	unknown	1030	69.9029	26.6369	12.5063	100	205	1.12	1.49	1.15
PJsoil_metav_000000015767	k__Viruses;p__Uroviricota;c__Caudoviricetes;o__Caudovirales;f__Myoviridae;g__Myoviridae_sp._-_no_g_rank;s__Myoviridae_sp.	5749	53.6093	25.3044	10.6462	100	970	0.95	1.26	5.46
PJsoil_metav_000000067205	unknown	2114	65.0899	10.2157	6.3238	100	150	0.4	0.53	0.84
PJsoil_metav_000000013054	k__Viruses;p__Uroviricota;c__Caudoviricetes;o__Caudovirales;f__Podoviridae	6562	67.327	10.1687	5.9105	99.5123	451	0.39	0.51	2.54
PJsoil_metav_000000007422	k__Viruses;p__Uroviricota;c__Caudoviricetes;o__Caudovirales;f__Siphoviridae;g__Rhodococcus_phage_RRH1_-_no_g_rank;s__Rhodococcus_phage_RRH1	9809	66.1739	21.3448	9.2533	100	1420	0.82	1.08	8
PJsoil_metav_000000037740	unknown	3139	61.5164	23.1007	7.4673	100	488	0.88	1.16	2.75
PJsoil_metav_000000053828	k__Viruses;p__Uroviricota;c__Caudoviricetes;o__Caudovirales;f__Siphoviridae;g__Majavirus;s__Arthrobacter_virus_Maja	2464	73.2143	10.64	4.1278	100	182	0.42	0.55	1.02
PJsoil_metav_000000102383	k__Viruses;p__Uroviricota;c__Caudoviricetes;o__Caudovirales;f__Siphoviridae;g__Rathayibacter_phage_NCPPB3778_-_no_g_rank;s__Rathayibacter_phage_NCPPB3778	1590	61.195	8.5654	4.2329	100	92	0.33	0.43	0.52
PJsoil_metav_000000118248	unknown	1440	67.1528	10.0583	5.522	100	108	0.42	0.56	0.61
PJsoil_metav_000000001352	k__Viruses;p__Uroviricota;c__Caudoviricetes;o__Caudovirales;f__Siphoviridae	30531	59.962	23.18	12.2881	100	4763	0.88	1.17	26.82
PJsoil_metav_000000070683	unknown	2043	46.5002	7.9398	4.7426	100	109	0.3	0.4	0.61
PJsoil_metav_000000013842	k__Viruses;p__Uroviricota;c__Caudoviricetes;o__Caudovirales;f__Siphoviridae	6290	63.0048	13.9952	6.7399	100	597	0.53	0.71	3.36
PJsoil_metav_000000153508	unknown	1206	31.5091	6.9842	3.3195	100	56	0.26	0.35	0.32
PJsoil_metav_000000034835	unknown	3317	38.6795	7.5837	4.7972	100	168	0.29	0.38	0.95
PJsoil_metav_000000058871	unknown	2317	67.0263	10.6577	4.8179	100	166	0.4	0.54	0.93
PJsoil_metav_000000002554_fragment_1	k__Viruses	20470	50.8256	76.4417	15.7668	100	10491	2.89	3.83	59.08
PJsoil_metav_000000086714	k__Viruses;p__Uroviricota;c__Caudoviricetes;o__Caudovirales;f__Siphoviridae	1780	68.9326	18.4433	11.7962	100	244	0.77	1.03	1.37
PJsoil_metav_000000106926	k__Viruses;p__Uroviricota;c__Caudoviricetes;o__Caudovirales;f__Siphoviridae;g__Avanivirus;s__Mycobacterium_phage_Jabbawokkie	1543	67.9196	45.442	23.8132	100	490	1.79	2.37	2.76
PJsoil_metav_000000200798	unknown	1007	61.569	8.1648	5.3407	100	55	0.31	0.41	0.31
PJsoil_metav_000000045735	k__Viruses;p__Uroviricota;c__Caudoviricetes;o__Caudovirales;f__Siphoviridae;g__Rhodococcus_phage_ChewyVIII_-_no_g_rank;s__Rhodococcus_phage_ChewyVIII	2751	67.43	35.6478	11.2097	99.9273	661	1.35	1.8	3.72
PJsoil_metav_000000046923	unknown	2706	52.2173	9.4582	4.8373	100	172	0.36	0.48	0.97
PJsoil_metav_000000005498	k__Viruses;p__Uroviricota;c__Caudoviricetes;o__Caudovirales;f__Siphoviridae	12108	50.5864	76.2634	130.074	100	6180	2.87	3.82	34.8
PJsoil_metav_000000043347	unknown	2855	66.3398	8.7909	5.4653	99.6147	174	0.34	0.46	0.98
PJsoil_metav_000000021847	unknown	4572	57.0647	15.0628	6.3098	99.7157	463	0.57	0.76	2.61
PJsoil_metav_000000077217	k__Viruses;p__Prokaryotic_dsDNA_virus_sp._-_no_g_rank_-_no_f_rank_-_no_o_rank_-_no_c_rank_-_no_p_rank;c__Prokaryotic_dsDNA_virus_sp._-_no_g_rank_-_no_f_rank_-_no_o_rank_-_no_c_rank;o__Prokaryotic_dsDNA_virus_sp._-_no_g_rank_-_no_f_rank_-_no_o_rank;f__Prokaryotic_dsDNA_virus_sp._-_no_g_rank_-_no_f_rank;g__Prokaryotic_dsDNA_virus_sp._-_no_g_rank;s__Prokaryotic_dsDNA_virus_sp.	1924	67.5156	8.7568	4.8353	100	114	0.33	0.44	0.64
PJsoil_metav_000000065692	unknown	2146	66.0298	19.4879	7.7039	100	290	0.76	1.01	1.63
PJsoil_metav_000000038814	unknown	3079	50.1137	12.6531	9.0347	98.8957	267	0.49	0.65	1.5
PJsoil_metav_000000049520	unknown	2607	66.2447	6.7323	3.1401	100	119	0.26	0.34	0.67
PJsoil_metav_000000105800	unknown	1555	56.463	5.8367	3.3359	100	63	0.23	0.3	0.35
PJsoil_metav_000000010313	k__Viruses;p__Uroviricota;c__Caudoviricetes;o__Caudovirales;f__Myoviridae	7748	60.6608	82.0492	16.4806	100	4278	3.11	4.13	24.09
PJsoil_metav_000000008029	unknown	9257	58.9824	12.6864	6.1978	100	786	0.48	0.63	4.43
PJsoil_metav_000000038692	unknown	3086	63.9339	7.535	4.0409	100	156	0.28	0.38	0.88
PJsoil_metav_000000006459	k__Viruses	10836	37.1539	21.8375	8.5132	100	1592	0.83	1.1	8.97
PJsoil_metav_000000105872	k__Viruses;p__uncultured_Mediterranean_phage_-_no_g_rank_-_no_f_rank_-_no_o_rank_-_no_c_rank_-_no_p_rank;c__uncultured_Mediterranean_phage_-_no_g_rank_-_no_f_rank_-_no_o_rank_-_no_c_rank;o__uncultured_Mediterranean_phage_-_no_g_rank_-_no_f_rank_-_no_o_rank;f__uncultured_Mediterranean_phage_-_no_g_rank_-_no_f_rank;g__uncultured_Mediterranean_phage_-_no_g_rank;s__uncultured_Mediterranean_phage	1554	55.7272	7.6532	3.8803	100	79	0.29	0.38	0.44
PJsoil_metav_000000083377	unknown	1828	33.151	6.2626	3.7456	100	76	0.23	0.31	0.43
PJsoil_metav_000000035251	k__Viruses;p__Uroviricota;c__Caudoviricetes;o__Caudovirales;f__Siphoviridae;g__Tankvirus;s__Arthrobacter_virus_Tank	3291	72.3184	11.2364	5.2798	100	257	0.44	0.58	1.45
PJsoil_metav_000000127413	unknown	1370	42.1168	5.7219	3.4898	100	52	0.21	0.28	0.29
PJsoil_metav_000000051027	unknown	2553	73.8739	21.5797	9.78	100	430	0.95	1.26	2.42
PJsoil_metav_000000028841	unknown	3768	61.465	20.1388	14.9666	100	508	0.76	1.01	2.86
PJsoil_metav_000000122549	unknown	1405	64.1993	12.6875	7.9313	100	123	0.49	0.65	0.69
PJsoil_metav_000000042048	k__Viruses;p__Prokaryotic_dsDNA_virus_sp._-_no_g_rank_-_no_f_rank_-_no_o_rank_-_no_c_rank_-_no_p_rank;c__Prokaryotic_dsDNA_virus_sp._-_no_g_rank_-_no_f_rank_-_no_o_rank_-_no_c_rank;o__Prokaryotic_dsDNA_virus_sp._-_no_g_rank_-_no_f_rank_-_no_o_rank;f__Prokaryotic_dsDNA_virus_sp._-_no_g_rank_-_no_f_rank;g__Prokaryotic_dsDNA_virus_sp._-_no_g_rank;s__Prokaryotic_dsDNA_virus_sp.	2913	63.4054	121.735	82.7151	100	2392	4.62	6.14	13.47
PJsoil_metav_000000139345	unknown	1288	39.7516	54.771	18.6738	100	489	2.14	2.84	2.75
PJsoil_metav_000000046181	unknown	2735	52.9433	6.3016	2.8818	100	119	0.25	0.33	0.67
PJsoil_metav_000000077546	k__Viruses;p__Uroviricota;c__Caudoviricetes;o__Caudovirales;f__Siphoviridae;g__Gaiavirus;s__Mycobacterium_virus_Gaia	1918	63.4515	30.1413	28.6474	100	423	1.24	1.65	2.38
PJsoil_metav_000000071762	unknown	2022	59.0999	11.8556	4.7046	99.8022	163	0.45	0.6	0.92
PJsoil_metav_000000038106	k__Viruses;p__Uroviricota;c__Caudoviricetes;o__Caudovirales;f__Zobellviridae;g__Citrovirus;s__Citrobacter_virus_CVT22	3119	44.7259	31.1023	10.6463	100	652	1.18	1.56	3.67
PJsoil_metav_000000143404	unknown	1263	67.9335	9.6643	5.4524	100	84	0.37	0.5	0.47
PJsoil_metav_000000035819	k__Viruses;p__Uroviricota;c__Caudoviricetes;o__Caudovirales;f__Podoviridae;g__Vibrio_phage_1.238.B._10N.261.52.F10_-_no_g_rank;s__Vibrio_phage_1.238.B._10N.261.52.F10	3254	41.7025	14.055	6.1544	100	310	0.54	0.71	1.75
PJsoil_metav_000000017850	k__Viruses;p__Uroviricota;c__Caudoviricetes;o__Caudovirales;f__Siphoviridae;g__Arthrobacter_phage_Racecar_-_no_g_rank;s__Arthrobacter_phage_Racecar	5268	67.1033	21.1657	8.0664	100	754	0.81	1.07	4.25
PJsoil_metav_000000031022	k__Viruses;p__Uroviricota;c__Caudoviricetes;o__Caudovirales;f__Siphoviridae;g__Rhodococcus_phage_RRH1_-_no_g_rank;s__Rhodococcus_phage_RRH1	3588	72.854	10.4197	6.6012	100	294	0.46	0.61	1.66
PJsoil_metav_000000047808	unknown	2671	62.4485	13.4706	6.518	100	248	0.52	0.69	1.4
PJsoil_metav_000000082894	unknown	1835	62.6703	7.8567	4.5547	100	98	0.3	0.4	0.55
PJsoil_metav_000000015203	unknown	5895	70.9245	12.5115	6.2574	100	533	0.51	0.68	3
PJsoil_metav_000000137225	unknown	1302	63.6713	7.7742	3.4385	100	69	0.3	0.4	0.39
PJsoil_metav_000000101178	unknown	1604	59.9127	5.2388	2.8468	100	56	0.2	0.26	0.32
PJsoil_metav_000000078433	k__Viruses;p__Uroviricota;c__Caudoviricetes;o__Caudovirales;f__Myoviridae;g__Yersinia_phage_phiR1-37_-_no_g_rank;s__Yersinia_phage_phiR1-37	1904	57.9832	9.8603	6.0525	100	128	0.38	0.5	0.72
PJsoil_metav_000000012133	unknown	6918	52.0237	18.4889	7.9627	100	858	0.7	0.93	4.83
PJsoil_metav_000000028127	unknown	3833	64.8839	19.3021	10.7841	100	507	0.74	0.99	2.86
PJsoil_metav_000000128310	unknown	1363	57.7403	9.9457	5.9772	100	94	0.39	0.52	0.53
PJsoil_metav_000000027178	k__Viruses;p__Uroviricota;c__Caudoviricetes;o__Caudovirales;f__Siphoviridae;g__Pepyhexavirus	3923	56.9207	31.8985	36.869	100	835	1.2	1.59	4.7
PJsoil_metav_000000110560	unknown	1508	67.9045	5.0411	2.7842	100	51	0.19	0.25	0.29
PJsoil_metav_000000000393	k__Viruses	51352	50.7186	32.7362	11.0454	100	11233	1.23	1.64	63.26
PJsoil_metav_000000015805	k__Viruses;p__Uroviricota;c__Caudoviricetes;o__Caudovirales	5739	64.6454	46.6191	35.3702	100	1815	1.78	2.37	10.22
PJsoil_metav_000000141817	unknown	1273	56.2451	6.9843	2.8986	100	62	0.27	0.36	0.35
PJsoil_metav_000000133710	k__Viruses;p__Uroviricota;c__Caudoviricetes;o__Caudovirales;f__Siphoviridae;g__Pseudomonas_phage_Psp6_-_no_g_rank;s__Pseudomonas_phage_Psp6	1325	56.7547	9.3909	3.7605	100	83	0.35	0.47	0.47
PJsoil_metav_000000030727	k__Viruses	3611	58.0449	8.8413	5.1452	100	213	0.33	0.44	1.2
PJsoil_metav_000000105533	unknown	1558	59.3068	7.0231	3.9813	99.2298	75	0.27	0.36	0.42
PJsoil_metav_000000061903	k__Viruses;p__Uroviricota;c__Caudoviricetes;o__Caudovirales;f__Siphoviridae;g__Omegavirus;s__Mycobacterium_virus_Omega	2239	65.6543	11.3863	4.4318	100	180	0.45	0.6	1.01
PJsoil_metav_000000023379	k__Viruses;p__Uroviricota;c__Caudoviricetes;o__Caudovirales;f__Siphoviridae;g__Cellulosimicrobium_phage_DS1_-_no_g_rank;s__Cellulosimicrobium_phage_DS1	4359	54.1867	12.1691	6.291	100	354	0.46	0.61	1.99
PJsoil_metav_000000004143	k__Viruses;p__Uroviricota;c__Caudoviricetes;o__Caudovirales;f__Siphoviridae	14771	52.163	387.281	872.109	100	38321	14.61	19.4	215.81
PJsoil_metav_000000007002	k__Viruses;p__Uroviricota;c__Caudoviricetes;o__Caudovirales;f__Siphoviridae;g__Rhodococcus_phage_ReqiPine5_-_no_g_rank;s__Rhodococcus_phage_ReqiPine5	10222	70.1135	47.5825	28.8595	100	3279	1.81	2.4	18.47
PJsoil_metav_000000129763	unknown	1352	68.4172	8.7322	3.8474	99.6302	83	0.35	0.46	0.47
PJsoil_metav_000000009123	unknown	8450	67.8817	16.743	7.6392	100	989	0.66	0.88	5.57
PJsoil_metav_000000054612	k__Viruses;p__Uroviricota;c__Caudoviricetes;o__Caudovirales;f__uncultured_Caudovirales_phage_-_no_g_rank_-_no_f_rank;g__uncultured_Caudovirales_phage_-_no_g_rank;s__uncultured_Caudovirales_phage	2440	66.3934	8.1041	3.8897	100	136	0.31	0.42	0.77
PJsoil_metav_000000102639	unknown	1587	67.1078	9.5614	4.8766	100	102	0.36	0.48	0.57
PJsoil_metav_000000040691	k__Viruses;p__Uroviricota;c__Caudoviricetes;o__Caudovirales;f__Siphoviridae;g__Erysipelothrix_phage_phi1605_-_no_g_rank;s__Erysipelothrix_phage_phi1605	2979	65.861	60.3891	20.9399	100	1226	2.32	3.08	6.9
PJsoil_metav_000000015255	k__Viruses;p__Uroviricota;c__Caudoviricetes;o__Caudovirales;f__Siphoviridae	5882	54.6753	72.4255	34.1428	100	2848	2.73	3.62	16.04
PJsoil_metav_000000004934	unknown	13015	71.894	17.4728	8.1066	100	1542	0.67	0.89	8.68
PJsoil_metav_000000063464	unknown	2201	53.6574	7.602	4.4271	100	112	0.29	0.38	0.63
PJsoil_metav_000000038062	unknown	3122	61.7873	10.6095	4.7059	100	221	0.4	0.53	1.24
PJsoil_metav_000000057750	k__Viruses;p__Uroviricota;c__Caudoviricetes;o__Caudovirales;f__Herelleviridae;g__Schiekvirus;s__Enterococcus_virus_EFP01	2348	35.9881	8.902	3.5434	100	143	0.34	0.46	0.81
PJsoil_metav_000000019199	k__Viruses;p__Nucleocytoviricota;c__Megaviricetes;o__Imitervirales;f__Mimiviridae;g__Catovirus;s__Catovirus_CTV1	5004	55.9552	23.1631	13.0205	100	792	0.89	1.18	4.46
PJsoil_metav_000000027864	k__Viruses;p__Uroviricota;c__Caudoviricetes;o__Caudovirales;f__Podoviridae;g__Rauchvirus;s__Bordetella_virus_BPP1	3858	65.8631	16.8813	7.2991	99.9741	441	0.64	0.85	2.48
PJsoil_metav_000000037323	unknown	3165	62.9068	8.6395	4.5214	99.0837	186	0.33	0.44	1.05
PJsoil_metav_000000057233	k__Viruses;p__Uroviricota;c__Caudoviricetes;o__Caudovirales;f__Herelleviridae;g__Caeruleovirus;s__Xanthomonas_phage_Xoo-sp15	2362	39.3734	8.1554	4.5547	100	128	0.31	0.41	0.72
PJsoil_metav_000000033993	k__Viruses;p__Uroviricota;c__Caudoviricetes;o__Caudovirales;f__Siphoviridae;g__Bridgettevirus;s__Arthrobacter_virus_Constance	3372	64.8577	13.9143	5.5275	100	316	0.53	0.7	1.78
PJsoil_metav_000000035283	unknown	3288	71.8066	15.4267	10.1098	99.5742	356	0.61	0.81	2
PJsoil_metav_000000049079	unknown	2623	64.6207	34.8673	14.1284	100	622	1.34	1.77	3.5
PJsoil_metav_000000029256	k__Viruses;p__Uroviricota;c__Caudoviricetes;o__Caudovirales;f__Siphoviridae;g__Arthrobacter_phage_Racecar_-_no_g_rank;s__Arthrobacter_phage_Racecar	3735	65.9705	25.7221	10.6371	100	650	0.98	1.3	3.66
PJsoil_metav_000000138089	unknown	1296	67.1296	17.0756	13.0951	100	164	0.71	0.95	0.92
PJsoil_metav_000000004108	k__Viruses;p__Uroviricota;c__Caudoviricetes;o__Caudovirales	14836	53.4376	98.3428	105.046	100	9735	3.7	4.91	54.82
PJsoil_metav_000000012018	k__Viruses;p__Uroviricota;c__Caudoviricetes;o__Caudovirales;f__Siphoviridae	6965	64.3934	15.1746	5.5091	99.4688	718	0.58	0.77	4.04
PJsoil_metav_000000037798	unknown	3136	66.7411	10.7653	5.8865	99.8087	230	0.41	0.55	1.3
PJsoil_metav_000000079816	unknown	1882	69.4474	7.4692	5.1167	100	95	0.28	0.38	0.53
PJsoil_metav_000000151251	k__Viruses;p__Prokaryotic_dsDNA_virus_sp._-_no_g_rank_-_no_f_rank_-_no_o_rank_-_no_c_rank_-_no_p_rank;c__Prokaryotic_dsDNA_virus_sp._-_no_g_rank_-_no_f_rank_-_no_o_rank_-_no_c_rank;o__Prokaryotic_dsDNA_virus_sp._-_no_g_rank_-_no_f_rank_-_no_o_rank;f__Prokaryotic_dsDNA_virus_sp._-_no_g_rank_-_no_f_rank;g__Prokaryotic_dsDNA_virus_sp._-_no_g_rank;s__Prokaryotic_dsDNA_virus_sp.	1218	58.7028	7.3654	3.2251	99.6716	60	0.28	0.37	0.34
PJsoil_metav_000000085332	unknown	1799	62.1456	12.4758	4.8346	100	154	0.48	0.64	0.87
PJsoil_metav_000000057733	k__Viruses;p__Uroviricota;c__Caudoviricetes;o__Caudovirales;f__Siphoviridae;g__Rhizobium_phage_RHph_N28_2_-_no_g_rank;s__Rhizobium_phage_RHph_N28_2	2348	66.4821	12.8407	6.9833	100	204	0.49	0.65	1.15
PJsoil_metav_000000038188	unknown	3115	48.0257	9.2257	4.689	99.3258	195	0.35	0.47	1.1
PJsoil_metav_000000099444	unknown	1622	57.2133	12.746	8.1104	100	139	0.48	0.64	0.78
PJsoil_metav_000000008886	k__Viruses;p__Uroviricota;c__Caudoviricetes;o__Caudovirales;f__Siphoviridae;g__Fromanvirus;s__Mycobacterium_virus_Kssjeb	8615	72.072	15.244	8.4535	100	906	0.59	0.79	5.1
PJsoil_metav_000000003105	k__Viruses;p__Uroviricota;c__Caudoviricetes;o__Caudovirales	17893	57.855	80.5344	37.6253	100	9660	3.04	4.04	54.4
PJsoil_metav_000000040940	unknown	2968	57.2102	6.0829	3.6187	100	122	0.23	0.31	0.69
PJsoil_metav_000000081563	unknown	1854	59.5469	28.7659	11.2131	100	373	1.13	1.5	2.1
PJsoil_metav_000000109691	k__Viruses;p__Circular_genetic_element_sp._-_no_g_rank_-_no_f_rank_-_no_o_rank_-_no_c_rank_-_no_p_rank;c__Circular_genetic_element_sp._-_no_g_rank_-_no_f_rank_-_no_o_rank_-_no_c_rank;o__Circular_genetic_element_sp._-_no_g_rank_-_no_f_rank_-_no_o_rank;f__Circular_genetic_element_sp._-_no_g_rank_-_no_f_rank;g__Circular_genetic_element_sp._-_no_g_rank;s__Circular_genetic_element_sp.	1515	55.9076	13.2535	4.9375	100	136	0.51	0.67	0.77
PJsoil_metav_000000022074	k__Viruses;p__Uroviricota;c__Caudoviricetes;o__Caudovirales;f__Siphoviridae;g__Arthrobacter_phage_vB_ArS-ArV2_-_no_g_rank;s__Arthrobacter_phage_vB_ArS-ArV2	4539	68.6275	12.0584	6.6069	100	375	0.47	0.62	2.11
PJsoil_metav_000000032614	unknown	3473	62.0501	17.3136	6.8678	100	406	0.66	0.87	2.29
PJsoil_metav_000000103910	unknown	1574	47.5858	4.4041	2.8098	100	46	0.16	0.22	0.26
PJsoil_metav_000000007430	unknown	9801	60.6979	129.891	78.5724	100	8579	4.93	6.55	48.31
PJsoil_metav_000000066092	unknown	2138	59.1207	10.8966	6.9162	100	157	0.41	0.55	0.88
PJsoil_metav_000000038231	k__Viruses;p__Uroviricota;c__Caudoviricetes;o__Caudovirales;f__Myoviridae;g__Donellivirus;s__Bacillus_virus_G	3112	48.5861	18.9373	6.6074	100	397	0.72	0.95	2.24
PJsoil_metav_000000041168	unknown	2956	68.0988	11.6387	5.8944	100	229	0.44	0.58	1.29
PJsoil_metav_000000101442	unknown	1601	56.9019	6.9675	3.5885	97.9388	75	0.26	0.35	0.42
PJsoil_metav_000000023224	unknown	4382	60.0639	9.3642	4.9258	100	278	0.36	0.47	1.57
PJsoil_metav_000000043393	k__Viruses;p__Nucleocytoviricota;c__Megaviricetes;o__Imitervirales;f__Mimiviridae;g__Klosneuvirus;s__Bodo_saltans_virus	2853	35.0859	16.6716	7.9368	100	328	0.65	0.86	1.85
PJsoil_metav_000000028056	k__Viruses;p__Uroviricota;c__Caudoviricetes;o__Caudovirales;f__Siphoviridae;g__EBPR_siphovirus_3_-_no_g_rank;s__EBPR_siphovirus_3	3840	62.1615	21.0763	8.3037	100	556	0.82	1.08	3.13
PJsoil_metav_000000140118	unknown	1284	58.7227	6.2056	3.1141	100	53	0.23	0.31	0.3
PJsoil_metav_000000103601	k__Viruses;p__Uroviricota;c__Caudoviricetes;o__Caudovirales;f__Siphoviridae;g__Phage_AS32_-_no_g_rank;s__Phage_AS32	1577	69.5625	5.8129	2.8819	100	61	0.22	0.29	0.34
PJsoil_metav_000000072756	unknown	2003	42.0869	11.2911	4.9363	100	151	0.42	0.56	0.85
PJsoil_metav_000000033544	unknown	3406	63.6524	8.874	4.85	100	203	0.34	0.45	1.14
PJsoil_metav_000000041290	unknown	2951	65.6727	6.8187	3.747	100	135	0.26	0.34	0.76
PJsoil_metav_000000085657	unknown	1795	48.7465	6.4351	3.3888	100	77	0.24	0.32	0.43
PJsoil_metav_000000079393	unknown	1888	65.2542	23.1012	9.428	100	298	0.89	1.18	1.68
PJsoil_metav_000000008400	k__Viruses;p__Uroviricota;c__Caudoviricetes;o__Caudovirales;f__Myoviridae;g__Ochrobactrum_phage_vB_OspM_OC_-_no_g_rank;s__Ochrobactrum_phage_vB_OspM_OC	8969	58.7802	13.7955	8.0587	100	834	0.52	0.7	4.7
PJsoil_metav_000000018908	unknown	5056	39.4778	14.7423	8.2516	98.8528	497	0.55	0.74	2.8
PJsoil_metav_000000051117	unknown	2550	55.2941	10.6153	7.4428	100	180	0.4	0.53	1.01
PJsoil_metav_000000008916	k__Viruses;p__Uroviricota;c__Caudoviricetes;o__Caudovirales;f__Myoviridae;g__Burkholderia_phage_phiE058_-_no_g_rank;s__Burkholderia_phage_phiE058	8596	67.1708	13.647	6.8923	99.8837	804	0.53	0.7	4.53
PJsoil_metav_000000077775	unknown	1914	47.3877	402.902	121.795	100	5197	15.29	20.31	29.27
PJsoil_metav_000000173914	unknown	1108	34.3863	19.4215	4.8289	100	151	0.77	1.02	0.85
PJsoil_metav_000000047236	unknown	2694	67.4091	10.3322	5.6821	100	188	0.39	0.52	1.06
PJsoil_metav_000000053341	k__Viruses;p__Prokaryotic_dsDNA_virus_sp._-_no_g_rank_-_no_f_rank_-_no_o_rank_-_no_c_rank_-_no_p_rank;c__Prokaryotic_dsDNA_virus_sp._-_no_g_rank_-_no_f_rank_-_no_o_rank_-_no_c_rank;o__Prokaryotic_dsDNA_virus_sp._-_no_g_rank_-_no_f_rank_-_no_o_rank;f__Prokaryotic_dsDNA_virus_sp._-_no_g_rank_-_no_f_rank;g__Prokaryotic_dsDNA_virus_sp._-_no_g_rank;s__Prokaryotic_dsDNA_virus_sp.	2480	62.0968	9.4452	4.5748	100	156	0.35	0.47	0.88
PJsoil_metav_000000030814	k__Viruses;p__Uroviricota;c__Caudoviricetes;o__Caudovirales;f__Siphoviridae;g__Shapirovirus;s__Caulobacter_phage_Ccr5	3603	64.0855	33.924	14.6926	100	827	1.29	1.72	4.66
PJsoil_metav_000000014523	k__Viruses;p__Uroviricota;c__Caudoviricetes;o__Caudovirales	6082	40.3979	8.3972	4.7418	100	340	0.31	0.42	1.91
PJsoil_metav_000000122478	unknown	1406	69.9858	8.6309	5.0477	100	83	0.33	0.44	0.47
PJsoil_metav_000000104088	k__Viruses;p__Uroviricota;c__Caudoviricetes;o__Caudovirales	1572	48.7913	6.3117	3.3583	100	67	0.24	0.32	0.38
PJsoil_metav_000000051969	k__Viruses;p__Uroviricota;c__Caudoviricetes;o__Caudovirales	2521	59.0639	10.1583	4.8349	100	174	0.39	0.52	0.98
PJsoil_metav_000000018963	unknown	5045	68.9594	12.1724	7.2884	100	418	0.47	0.62	2.35
PJsoil_metav_000000010804	unknown	7494	37.8303	22.6188	10.7928	100	1142	0.86	1.14	6.43
PJsoil_metav_000000001983	k__Viruses;p__Prokaryotic_dsDNA_virus_sp._-_no_g_rank_-_no_f_rank_-_no_o_rank_-_no_c_rank_-_no_p_rank;c__Prokaryotic_dsDNA_virus_sp._-_no_g_rank_-_no_f_rank_-_no_o_rank_-_no_c_rank;o__Prokaryotic_dsDNA_virus_sp._-_no_g_rank_-_no_f_rank_-_no_o_rank;f__Prokaryotic_dsDNA_virus_sp._-_no_g_rank_-_no_f_rank;g__Prokaryotic_dsDNA_virus_sp._-_no_g_rank;s__Prokaryotic_dsDNA_virus_sp.	24296	59.5859	56.8678	12.8652	100	9245	2.14	2.85	52.06
PJsoil_metav_000000002478	k__Viruses	20931	58.3298	26.2402	8.9286	100	3672	0.99	1.31	20.68
PJsoil_metav_000000190662	unknown	1043	66.9223	8.3154	2.7877	100	58	0.31	0.42	0.33
PJsoil_metav_000000045952	k__Viruses;p__Uroviricota;c__Caudoviricetes;o__Caudovirales;f__Caudovirales_sp._-_no_g_rank_-_no_f_rank;g__Caudovirales_sp._-_no_g_rank;s__Caudovirales_sp.	2744	58.0175	6.6866	3.473	100	122	0.25	0.33	0.69
PJsoil_metav_000000115883	unknown	1460	70.4795	12.6808	9.3901	100	135	0.52	0.69	0.76
PJsoil_metav_000000041930	unknown	2919	62.0761	8.9308	4.3702	100	176	0.34	0.45	0.99
PJsoil_metav_000000049067	k__Viruses;p__Uroviricota;c__Caudoviricetes;o__Caudovirales;f__Siphoviridae;g__Weaselvirus;s__Rhodococcus_phage_Grayson	2624	59.6799	9.2889	4.2376	100	164	0.35	0.47	0.92
PJsoil_metav_000000042110	k__Viruses;p__Uroviricota;c__Caudoviricetes;o__Caudovirales;f__Siphoviridae;g__Pseudoalteromonas_phage_Pq0_-_no_g_rank;s__Pseudoalteromonas_phage_Pq0	2911	36.9976	9.1292	4.2682	100	180	0.35	0.46	1.01
PJsoil_metav_000000127778	unknown	1367	62.18	10.6013	5.4612	100	97	0.4	0.53	0.55
PJsoil_metav_000000201178	unknown	1006	61.0338	5.9076	3.1148	98.3101	40	0.22	0.3	0.23
PJsoil_metav_000000001092	k__Viruses;p__Uroviricota;c__Caudoviricetes;o__Caudovirales	34481	34.8134	152.313	33.8156	100	34953	5.71	7.58	196.84
PJsoil_metav_000000003002	unknown	18407	59.95	12.6867	6.8223	99.8207	1577	0.48	0.64	8.88
PJsoil_metav_000000009154	unknown	8430	60.1186	39.4499	16.9712	100	2232	1.49	1.98	12.57
PJsoil_metav_000000103776	k__Viruses;p__Uroviricota;c__Caudoviricetes;o__Caudovirales;f__Myoviridae;g__Rahariannevirus;s__Ralstonia_virus_Raharianne	1575	59.0476	9.4362	4.7296	100	100	0.36	0.47	0.56
PJsoil_metav_000000066256	k__Viruses;p__Prokaryotic_dsDNA_virus_sp._-_no_g_rank_-_no_f_rank_-_no_o_rank_-_no_c_rank_-_no_p_rank;c__Prokaryotic_dsDNA_virus_sp._-_no_g_rank_-_no_f_rank_-_no_o_rank_-_no_c_rank;o__Prokaryotic_dsDNA_virus_sp._-_no_g_rank_-_no_f_rank_-_no_o_rank;f__Prokaryotic_dsDNA_virus_sp._-_no_g_rank_-_no_f_rank;g__Prokaryotic_dsDNA_virus_sp._-_no_g_rank;s__Prokaryotic_dsDNA_virus_sp.	2134	49.4845	21.3702	11.8845	100	310	0.82	1.09	1.75
PJsoil_metav_000000001998	k__Viruses;p__Uroviricota;c__Caudoviricetes;o__Caudovirales	24114	69.3166	96.4967	24.7752	100	15743	3.68	4.88	88.66
PJsoil_metav_000000146141	k__Viruses;p__Uroviricota;c__Caudoviricetes;o__Caudovirales;f__Myoviridae;g__Ralstonia_phage_RP13_-_no_g_rank;s__Ralstonia_phage_RP13	1247	54.2101	6.2759	4.1001	100	52	0.23	0.31	0.29
PJsoil_metav_000000064583	unknown	2173	68.8909	7.0879	3.8676	98.4814	104	0.27	0.36	0.59
PJsoil_metav_000000020934	k__Viruses;p__Prokaryotic_dsDNA_virus_sp._-_no_g_rank_-_no_f_rank_-_no_o_rank_-_no_c_rank_-_no_p_rank;c__Prokaryotic_dsDNA_virus_sp._-_no_g_rank_-_no_f_rank_-_no_o_rank_-_no_c_rank;o__Prokaryotic_dsDNA_virus_sp._-_no_g_rank_-_no_f_rank_-_no_o_rank;f__Prokaryotic_dsDNA_virus_sp._-_no_g_rank_-_no_f_rank;g__Prokaryotic_dsDNA_virus_sp._-_no_g_rank;s__Prokaryotic_dsDNA_virus_sp.	4714	64.3827	17.5407	6.4011	100	574	0.69	0.91	3.23
PJsoil_metav_000000067457	k__Viruses;p__Uroviricota;c__Caudoviricetes;o__Caudovirales;f__Siphoviridae;g__Pseudoalteromonas_phage_AL_-_no_g_rank;s__Pseudoalteromonas_phage_AL	2109	60.3604	9.954	4.6961	97.1076	142	0.38	0.5	0.8
PJsoil_metav_000000181113	unknown	1079	63.0213	11.0185	4.1534	100	80	0.42	0.55	0.45
PJsoil_metav_000000032631	unknown	3472	67.6843	28.2094	12.5093	100	667	1.08	1.44	3.76
PJsoil_metav_000000023243	k__Viruses;p__Xanthomonas_phage_vB_XciM_LucasX_-_no_g_rank_-_no_f_rank_-_no_o_rank_-_no_c_rank_-_no_p_rank;c__Xanthomonas_phage_vB_XciM_LucasX_-_no_g_rank_-_no_f_rank_-_no_o_rank_-_no_c_rank;o__Xanthomonas_phage_vB_XciM_LucasX_-_no_g_rank_-_no_f_rank_-_no_o_rank;f__Xanthomonas_phage_vB_XciM_LucasX_-_no_g_rank_-_no_f_rank;g__Xanthomonas_phage_vB_XciM_LucasX_-_no_g_rank;s__Xanthomonas_phage_vB_XciM…	4378	60.667	11.4294	5.8319	100	344	0.44	0.59	1.94
PJsoil_metav_000000057172	unknown	2364	43.9086	8.2635	3.8378	100	131	0.31	0.41	0.74
PJsoil_metav_000000074239	unknown	1976	61.9939	8.5101	3.9769	100	112	0.32	0.42	0.63
PJsoil_metav_000000027631	k__Viruses;p__Uroviricota;c__Caudoviricetes;o__Caudovirales;f__Myoviridae;g__Myoviridae_sp._-_no_g_rank;s__Myoviridae_sp.	3882	68.4183	15.0064	4.7915	100	391	0.57	0.75	2.2
PJsoil_metav_000000020833	unknown	4729	51.8926	13.7733	7.7589	99.9577	448	0.53	0.71	2.52
PJsoil_metav_000000132067	unknown	1336	38.997	7.515	5.0675	100	67	0.28	0.38	0.38
PJsoil_metav_000000122075	k__Viruses	1409	58.5522	8.22	3.6434	100	77	0.31	0.41	0.43
PJsoil_metav_000000047216	k__Viruses;p__Uroviricota;c__Caudoviricetes;o__Caudovirales;f__Siphoviridae;g__Timquatrovirus;s__Mycobacterium_phage_Validus	2695	50.8349	6.7135	3.4549	100	121	0.25	0.34	0.68
PJsoil_metav_000000019290	unknown	4989	69.2323	12.807	5.5214	100	436	0.49	0.65	2.46
PJsoil_metav_000000041362	unknown	2947	65.8975	13.0909	5.4855	100	260	0.5	0.66	1.46
PJsoil_metav_000000197611	unknown	1018	56.778	14.1228	8.7985	100	104	0.58	0.76	0.59
PJsoil_metav_000000198228	unknown	1016	69.4882	7.06	3.6848	100	50	0.28	0.37	0.28
PJsoil_metav_000000029367	k__Viruses;p__Uroviricota;c__Caudoviricetes;o__Caudovirales;f__Siphoviridae;g__Pseudomonas_phage_YMC11/02/R656_-_no_g_rank;s__Pseudomonas_phage_YMC11/02/R656	3726	59.9839	8.6436	4.3699	100	214	0.32	0.43	1.21
PJsoil_metav_000000022347	k__Viruses;p__Uroviricota;c__Caudoviricetes;o__Caudovirales;f__Siphoviridae	4497	58.2166	18.4632	8.5503	100	563	0.71	0.94	3.17
PJsoil_metav_000000095890	unknown	1663	45.3999	8.1034	4.8175	100	91	0.31	0.41	0.51
PJsoil_metav_000000036568	k__Viruses;p__Uroviricota;c__Caudoviricetes;o__Caudovirales;f__Siphoviridae;g__Timquatrovirus;s__Mycobacterium_phage_Validus	3210	67.0093	8.4371	3.6561	100	186	0.33	0.43	1.05
PJsoil_metav_000000079601	unknown	1885	64.4032	15.9003	7.4316	100	208	0.62	0.83	1.17
PJsoil_metav_000000026212	k__Viruses;p__Uroviricota;c__Caudoviricetes;o__Caudovirales;f__Siphoviridae	4022	63.3267	12.2476	5.3078	100	332	0.46	0.62	1.87
PJsoil_metav_000000000845	k__Viruses	38926	64.7947	43.1495	25.6253	100	11255	1.63	2.16	63.38
PJsoil_metav_000000011438	k__Viruses;p__Uroviricota;c__Caudoviricetes;o__Caudovirales	7210	69.7781	24.1076	8.6352	100	1178	0.92	1.22	6.63
PJsoil_metav_000000054704	k__Viruses;p__Uroviricota;c__Caudoviricetes;o__Caudovirales;f__Siphoviridae;g__Pseudomonas_phage_BUCT566_-_no_g_rank;s__Pseudomonas_phage_BUCT566	2437	63.1104	10.4296	5.6769	99.0562	173	0.4	0.53	0.97
PJsoil_metav_000000010289	k__Viruses;p__Uroviricota;c__Caudoviricetes;o__Caudovirales;f__Siphoviridae;g__Pseudoalteromonas_phage_H105/1_-_no_g_rank;s__Pseudoalteromonas_phage_H105/1	7757	69.0215	10.1801	5.1585	100	538	0.39	0.52	3.03
PJsoil_metav_000000089594	unknown	1742	53.5591	5.872	2.9808	100	68	0.22	0.29	0.38
PJsoil_metav_000000070314	k__Viruses;p__Uroviricota;c__Caudoviricetes;o__Caudovirales;f__Siphoviridae;g__Omegavirus;s__Mycobacterium_phage_Minerva	2050	66.5366	12.4976	7.3144	100	190	0.52	0.69	1.07
PJsoil_metav_000000018431	k__Viruses;p__Uroviricota;c__Caudoviricetes;o__Caudovirales;f__Myoviridae;g__Pakpunavirus;s__Pseudomonas_virus_PAKP2	5150	45.6699	11.0101	5.8554	100	385	0.42	0.56	2.17
PJsoil_metav_000000129217	unknown	1356	69.764	14.913	6.5007	100	144	0.6	0.79	0.81
PJsoil_metav_000000061453	unknown	2250	74.6222	20.7271	10.1249	99.8222	329	0.82	1.09	1.85
PJsoil_metav_000000024293	k__Viruses;p__Uroviricota;c__Caudoviricetes;o__Caudovirales;f__Siphoviridae;g__Rhodococcus_phage_NiceHouse_-_no_g_rank;s__Rhodococcus_phage_NiceHouse	4240	56.2264	31.4389	9.4476	100	894	1.19	1.58	5.03
PJsoil_metav_000000095748	unknown	1665	68.7087	6.355	2.7656	100	71	0.24	0.32	0.4
PJsoil_metav_000000042567	k__Viruses;p__Prokaryotic_dsDNA_virus_sp._-_no_g_rank_-_no_f_rank_-_no_o_rank_-_no_c_rank_-_no_p_rank;c__Prokaryotic_dsDNA_virus_sp._-_no_g_rank_-_no_f_rank_-_no_o_rank_-_no_c_rank;o__Prokaryotic_dsDNA_virus_sp._-_no_g_rank_-_no_f_rank_-_no_o_rank;f__Prokaryotic_dsDNA_virus_sp._-_no_g_rank_-_no_f_rank;g__Prokaryotic_dsDNA_virus_sp._-_no_g_rank;s__Prokaryotic_dsDNA_virus_sp.	2889	62.1668	11.4597	5.2739	100	226	0.44	0.59	1.27
PJsoil_metav_000000064937	k__Viruses;p__Uroviricota;c__Caudoviricetes;o__Caudovirales;f__Siphoviridae;g__uncultured_Mediterranean_phage_uvMED_-_no_g_rank;s__uncultured_Mediterranean_phage_uvMED	2164	65.7116	11.8216	6.2415	100	176	0.46	0.61	0.99
PJsoil_metav_000000039386	k__Viruses;p__Uroviricota;c__Caudoviricetes;o__Caudovirales;f__Myoviridae;g__Lasallevirus;s__Acinetobacter_virus_Acj61	3045	39.8686	14.7067	5.8954	99.7044	300	0.55	0.74	1.69
PJsoil_metav_000000029238	unknown	3736	67.1039	30.9355	12.2596	100	780	1.18	1.56	4.39
PJsoil_metav_000000066530	k__Viruses;p__Uroviricota;c__Caudoviricetes;o__Caudovirales;f__Podoviridae;g__Rhizobium_phage_RHph_I3_18_-_no_g_rank;s__Rhizobium_phage_RHph_I3_18	2129	58.2903	10.0132	5.7192	100	154	0.41	0.54	0.87
PJsoil_metav_000000009701	k__Viruses;p__Prokaryotic_dsDNA_virus_sp._-_no_g_rank_-_no_f_rank_-_no_o_rank_-_no_c_rank_-_no_p_rank;c__Prokaryotic_dsDNA_virus_sp._-_no_g_rank_-_no_f_rank_-_no_o_rank_-_no_c_rank;o__Prokaryotic_dsDNA_virus_sp._-_no_g_rank_-_no_f_rank_-_no_o_rank;f__Prokaryotic_dsDNA_virus_sp._-_no_g_rank_-_no_f_rank;g__Prokaryotic_dsDNA_virus_sp._-_no_g_rank;s__Prokaryotic_dsDNA_virus_sp.	8101	69.4482	13.1226	6.0122	100	718	0.5	0.66	4.04
PJsoil_metav_000000052102	unknown	2517	66.6667	8.729	5.6413	100	154	0.34	0.46	0.87
PJsoil_metav_000000121616	k__Viruses;p__Uroviricota;c__Caudoviricetes;o__Caudovirales;f__Siphoviridae;g__uncultured_Mediterranean_phage_uvMED_-_no_g_rank;s__uncultured_Mediterranean_phage_uvMED	1413	59.3772	7.9427	4.2058	100	76	0.3	0.4	0.43
PJsoil_metav_000000007308	k__Viruses;p__Uroviricota;c__Caudoviricetes;o__Caudovirales;f__Siphoviridae	9926	52.2668	11.6767	4.5215	100	783	0.44	0.59	4.41
PJsoil_metav_000000161623	k__Viruses;p__Uroviricota;c__Caudoviricetes;o__Caudovirales;f__uncultured_Caudovirales_phage_-_no_g_rank_-_no_f_rank;g__uncultured_Caudovirales_phage_-_no_g_rank;s__uncultured_Caudovirales_phage	1165	65.9227	8.3811	3.5848	100	69	0.33	0.44	0.39
PJsoil_metav_000000029419	k__Viruses;p__Uroviricota;c__Caudoviricetes;o__Caudovirales;f__Siphoviridae;g__Rhodococcus_phage_REQ1_-_no_g_rank;s__Rhodococcus_phage_REQ1	3721	66.0038	24.362	11.9181	100	627	0.95	1.26	3.53
PJsoil_metav_000000106452	unknown	1548	68.6047	31.3081	10.6226	100	334	1.22	1.61	1.88
PJsoil_metav_000000001555	k__Viruses	28306	62.7888	164.627	281.313	100	31155	6.2	8.23	175.45
PJsoil_metav_000000000323	k__Viruses;p__Uroviricota;c__Caudoviricetes;o__Caudovirales	54907	61.586	36.5187	11.5253	100	13403	1.37	1.83	75.48
PJsoil_metav_000000019624	unknown	4932	66.9505	21.2281	10.1393	100	721	0.82	1.09	4.06
PJsoil_metav_000000170234	unknown	1125	63.1111	7.4667	3.5628	99.6444	60	0.3	0.4	0.34
PJsoil_metav_000000019366	k__Viruses;p__Uroviricota;c__Caudoviricetes;o__Caudovirales;f__Siphoviridae;g__Yangvirus;s__Arthrobacter_phage_Phives	4976	68.4887	10.5267	5.0977	100	352	0.4	0.53	1.98
PJsoil_metav_000000014610	unknown	6056	65.7365	13.3405	5.9103	99.6532	555	0.52	0.69	3.13
PJsoil_metav_000000038517	k__Viruses;p__Uroviricota;c__Caudoviricetes;o__Caudovirales;f__Siphoviridae	3095	73.3764	17.3742	9.4178	100	376	0.68	0.91	2.12
PJsoil_metav_000000059001	k__Viruses;p__Uroviricota;c__Caudoviricetes;o__Caudovirales;f__Siphoviridae;g__uncultured_Mediterranean_phage_uvMED_-_no_g_rank;s__uncultured_Mediterranean_phage_uvMED	2314	35.35	5.5238	2.607	100	85	0.21	0.27	0.48
PJsoil_metav_000000024746	unknown	4188	60.7211	6.3894	3.2382	100	180	0.24	0.32	1.01
PJsoil_metav_000000023830	unknown	4302	46.9781	13.8259	4.8615	100	403	0.53	0.7	2.27
PJsoil_metav_000000031365	k__Viruses;p__Uroviricota;c__Caudoviricetes;o__Caudovirales;f__Siphoviridae	3561	59.4215	34.8865	17.4398	100	836	1.32	1.76	4.71
PJsoil_metav_000000026427	unknown	3998	63.5818	8.4945	4.6223	99.6748	230	0.32	0.43	1.3
PJsoil_metav_000000020395	unknown	4793	40.7052	15.6568	8.779	100	501	0.59	0.78	2.82
PJsoil_metav_000000003479	k__Viruses;p__Uroviricota;c__Caudoviricetes;o__Caudovirales;f__Siphoviridae;g__Yangvirus;s__Arthobacter_virus_Yang	16626	68.4049	15.8624	6.4482	100	1782	0.6	0.8	10.04
PJsoil_metav_000000045083	unknown	2779	55.9914	20.4171	8.8252	100	392	0.79	1.05	2.21
PJsoil_metav_000000001119	unknown	33987	55.8949	17.0936	7.3004	100	3884	0.64	0.85	21.87
PJsoil_metav_000000111553	unknown	1498	66.6889	11.5828	4.5259	100	121	0.45	0.6	0.68
PJsoil_metav_000000083929	k__Viruses;p__Uroviricota;c__Caudoviricetes;o__Caudovirales;f__Siphoviridae;g__Jenstvirus;s__Brevibacillus_virus_Jenst	1820	59.2308	6.5698	3.2615	100	80	0.25	0.33	0.45
PJsoil_metav_000000026302	unknown	4011	35.8265	129.213	60.5492	100	3506	4.92	6.54	19.74
PJsoil_metav_000000055451	unknown	2414	62.6761	8.6094	4.8115	100	144	0.34	0.45	0.81
PJsoil_metav_000000098765	unknown	1629	61.2646	22.7066	15.8854	100	274	0.95	1.26	1.54
PJsoil_metav_000000016763	k__Viruses	5505	48.792	8.8992	5.9388	100	330	0.34	0.45	1.86
PJsoil_metav_000000014416	k__Viruses;p__Uroviricota;c__Caudoviricetes;o__Caudovirales;f__Siphoviridae;g__Bacteroides_phage_p00_-_no_g_rank;s__Bacteroides_phage_p00	6110	43.0278	25.9426	28.9811	100	1087	1	1.33	6.12
PJsoil_metav_000000160503	unknown	1171	57.9846	4.7523	2.3055	100	38	0.18	0.24	0.21
PJsoil_metav_000000091507	unknown	1716	60.4895	24.5163	8.5647	100	288	0.95	1.26	1.62
PJsoil_metav_000000054792	unknown	2434	61.8735	8.0645	6.0698	100	132	0.31	0.41	0.74
PJsoil_metav_000000051289	k__Viruses;p__Uroviricota;c__Caudoviricetes;o__Caudovirales;f__Podoviridae;g__Pseudomonas_phage_PaP2_-_no_g_rank;s__Pseudomonas_phage_PaP2	2544	56.4072	8.4041	4.5602	100	144	0.32	0.42	0.81
PJsoil_metav_000000095580	unknown	1666	59.1837	21.542	15.1302	99.94	243	0.82	1.09	1.37
PJsoil_metav_000000145541	unknown	1250	63.6	11.4584	4.2604	100	97	0.44	0.58	0.55
PJsoil_metav_000000038175	k__Viruses;p__Uroviricota;c__Caudoviricetes;o__Caudovirales;f__Siphoviridae;g__uncultured_Mediterranean_phage_uvMED_-_no_g_rank;s__uncultured_Mediterranean_phage_uvMED	3115	64.4302	24.5101	9.2899	100	526	0.95	1.26	2.96
PJsoil_metav_000000052377	unknown	2508	67.6236	29.9047	14.9529	100	536	1.2	1.6	3.02
PJsoil_metav_000000073721	unknown	1986	68.3787	7.3263	3.7236	100	97	0.28	0.37	0.55
PJsoil_metav_000000064057	unknown	2186	58.8747	7.0261	3.2974	100	102	0.26	0.35	0.57
PJsoil_metav_000000008276	unknown	9056	63.9576	14.8203	7.4994	100	903	0.56	0.75	5.09
PJsoil_metav_000000027345	unknown	3909	67.383	20.1207	8.1165	100	536	0.77	1.03	3.02
PJsoil_metav_000000085960	unknown	1790	47.3184	269.645	54.3676	100	3259	10.25	13.62	18.35
PJsoil_metav_000000036865	k__Viruses	3192	61.4662	39.1692	10.6536	100	851	1.5	1.99	4.79
PJsoil_metav_000000003101	k__Viruses	17930	62.85	15.8919	7.229	99.8048	1914	0.6	0.8	10.78
PJsoil_metav_000000037232	unknown	3170	63.0599	7.3811	3.7055	100	156	0.28	0.37	0.88
PJsoil_metav_000000060828	unknown	2265	62.8698	22.5501	11.3019	100	349	0.87	1.15	1.97
PJsoil_metav_000000132409	unknown	1334	67.4663	7.039	3.6043	100	64	0.27	0.36	0.36
PJsoil_metav_000000019243	k__Viruses;p__Uroviricota;c__Caudoviricetes;o__Caudovirales;f__Myoviridae;g__Brevibacillus_phage_Emery_-_no_g_rank;s__Brevibacillus_phage_Emery	4996	65.052	88.0004	18.8783	100	2954	3.33	4.42	16.64
PJsoil_metav_000000097106	unknown	1649	64.0995	6.4936	4.0937	100	74	0.25	0.34	0.42
PJsoil_metav_000000068036	k__Viruses;p__Uroviricota;c__Caudoviricetes;o__Caudovirales;f__Siphoviridae;g__Fromanvirus;s__Mycobacterium_phage_SarFire	2096	60.5916	12.7815	5.519	100	185	0.5	0.66	1.04
PJsoil_metav_000000153474	unknown	1206	71.9735	10.8607	5.8009	100	96	0.45	0.6	0.54
PJsoil_metav_000000021724	k__Viruses;p__Uroviricota;c__Caudoviricetes;o__Caudovirales;f__Siphoviridae	4591	73.0124	24.4814	9.2269	100	772	0.95	1.26	4.35
PJsoil_metav_000000013087	k__Viruses;p__Uroviricota;c__Caudoviricetes;o__Caudovirales;f__Podoviridae;g__Pelagibacter_phage_HTVC115P_-_no_g_rank;s__Pelagibacter_phage_HTVC115P	6546	69.0651	14.2872	7.5319	100	632	0.54	0.72	3.56
PJsoil_metav_000000009012	unknown	8526	48.311	13.651	6.8512	100	781	0.52	0.69	4.4
PJsoil_metav_000000152177	unknown	1213	69.2498	8.0857	4.273	100	68	0.32	0.42	0.38
PJsoil_metav_000000105326	unknown	1559	66.8377	765.582	148.588	100	8188	29.58	39.28	46.11
PJsoil_metav_000000077511	unknown	1919	71.9125	10.9317	5.4026	100	145	0.43	0.57	0.82
PJsoil_metav_000000082430	k__Viruses;p__Uroviricota;c__Caudoviricetes;o__Caudovirales;f__Siphoviridae;g__Pseudomonas_phage_AUS531phi_-_no_g_rank;s__Pseudomonas_phage_AUS531phi	1842	69.7068	7.7856	4.6381	100	96	0.29	0.39	0.54
PJsoil_metav_000000125534	unknown	1384	53.1792	5.7587	3.047	100	53	0.22	0.29	0.3
PJsoil_metav_000000017674	unknown	5305	63.2611	10.8684	4.8673	100	386	0.41	0.54	2.17
PJsoil_metav_000000149905	unknown	1225	76.0816	8.262	4.3349	100	72	0.33	0.44	0.41
PJsoil_metav_000000065055	unknown	2162	67.8076	5.9542	3.1864	100	86	0.22	0.3	0.48
PJsoil_metav_000000105155	unknown	1561	66.688	12.4612	3.8678	100	134	0.48	0.64	0.75
PJsoil_metav_000000123976	k__Viruses;p__Uroviricota;c__Caudoviricetes;o__Caudovirales;f__Myoviridae;g__Klausavirus;s__Arthrobacter_virus_ArV1	1395	65.3047	7.7125	3.6708	100	78	0.31	0.42	0.44
PJsoil_metav_000000002273	k__Viruses	22166	63.4846	503.073	131.131	100	74894	19.03	25.27	421.77
PJsoil_metav_000000012188	unknown	6896	67.9959	46.7754	12.3254	100	2187	1.79	2.37	12.32
PJsoil_metav_000000029902	unknown	3677	71.9608	30.4161	13.0795	100	756	1.16	1.54	4.26
PJsoil_metav_000000002027	k__Viruses	23903	62.1386	37.3386	11.1328	100	5980	1.41	1.87	33.68
PJsoil_metav_000000066939	unknown	2119	66.5408	23.4842	9.124	100	340	0.9	1.2	1.91
PJsoil_metav_000000010526	k__Viruses;p__Uroviricota;c__Caudoviricetes;o__Caudovirales;f__Siphoviridae;g__Arthrobacter_phage_Racecar_-_no_g_rank;s__Arthrobacter_phage_Racecar	7628	62.9654	11.045	6.4092	100	569	0.42	0.56	3.2
PJsoil_metav_000000051941	k__Viruses;p__Uroviricota;c__Caudoviricetes;o__Caudovirales;f__Myoviridae;g__Flaumdravirus;s__Pseudomonas_virus_KIL4	2522	58.2871	12.1737	6.5223	100	208	0.46	0.62	1.17
PJsoil_metav_000000018803	unknown	5076	64.145	11.9955	5.2548	100	411	0.46	0.61	2.31
PJsoil_metav_000000133818	unknown	1324	60.8761	37.4464	22.5474	100	338	1.44	1.91	1.9
PJsoil_metav_000000030747	k__Viruses;p__Uroviricota;c__Caudoviricetes;o__Caudovirales;f__Siphoviridae;g__Bordetella_phage_vB_BbrS_PHB09_-_no_g_rank;s__Bordetella_phage_vB_BbrS_PHB09	3609	65.5583	25.9753	12.4157	100	629	0.98	1.3	3.54
PJsoil_metav_000000073493	unknown	1990	64.7739	7.8382	4.6651	100	104	0.29	0.39	0.59
PJsoil_metav_000000005198	k__Viruses;p__Uroviricota;c__Caudoviricetes;o__Caudovirales;f__Siphoviridae	12598	67.6139	30.362	22.9445	100	2569	1.15	1.53	14.47
PJsoil_metav_000000085680	unknown	1794	47.0457	18.2954	9.7204	100	221	0.69	0.92	1.24
PJsoil_metav_000000054955	unknown	2429	67.641	12.9827	6.1078	100	214	0.5	0.66	1.21
PJsoil_metav_000000075871	unknown	1947	66.9235	15.3837	7.3239	100	221	0.64	0.85	1.24
PJsoil_metav_000000034975	unknown	3308	66.7473	22.6726	6.416	100	502	0.85	1.13	2.83
PJsoil_metav_000000043583	unknown	2844	65.4712	63.0366	14.9423	100	1206	2.39	3.17	6.79
PJsoil_metav_000000046759	unknown	2712	42.9941	6.4889	3.4575	100	117	0.24	0.32	0.66
PJsoil_metav_000000093607	unknown	1690	59.4083	24.2533	9.8187	100	292	0.97	1.29	1.64
PJsoil_metav_000000006180	k__Viruses;p__Uroviricota;c__Caudoviricetes;o__Caudovirales	11168	64.9266	173.881	30.3629	100	13053	6.58	8.74	73.51
PJsoil_metav_000000076834	unknown	1931	68.7209	9.5028	4.7194	100	126	0.37	0.49	0.71
PJsoil_metav_000000047579	unknown	2680	49.3284	10.6683	5.2523	100	190	0.4	0.53	1.07
PJsoil_metav_000000014926	k__Viruses;p__Uroviricota;c__Caudoviricetes;o__Caudovirales;f__Siphoviridae;g__EBPR_siphovirus_2_-_no_g_rank;s__EBPR_siphovirus_2	5965	55.7754	42.5328	13.5342	100	1703	1.61	2.14	9.59
PJsoil_metav_000000027639	k__Viruses;p__Uroviricota;c__Caudoviricetes;o__Caudovirales;f__Siphoviridae;g__Cheoctovirus;s__Mycobacterium_virus_Dorothy	3882	65.662	7.6821	4.3563	100	202	0.29	0.39	1.14
PJsoil_metav_000000012178	unknown	6901	58.4988	11.3869	4.7492	99.6667	525	0.43	0.57	2.96
PJsoil_metav_000000061823	k__Viruses;p__Cressdnaviricota;c__Repensiviricetes;o__Geplafuvirales;f__Geminiviridae;g__Capulavirus;s__Euphorbia_caput-medusae_latent_virus	2241	48.9514	14.8652	6.9447	100	240	0.6	0.8	1.35
PJsoil_metav_000000015308	k__Viruses	5870	57.7002	10.3823	5.3352	100	407	0.39	0.52	2.29
PJsoil_metav_000000061577	unknown	2247	64.5305	63.6547	16.169	100	983	2.46	3.27	5.54
PJsoil_metav_000000015578	k__Viruses;p__Uroviricota;c__Caudoviricetes;o__Caudovirales;f__Siphoviridae;g__Luckybarnesvirus;s__Brevibacterium_virus_LuckyBarnes	5800	59.7759	8.9609	4.8127	100	348	0.34	0.45	1.96
PJsoil_metav_000000013620	unknown	6364	70.4431	13.0721	6.0319	100	572	0.51	0.67	3.22
PJsoil_metav_000000091602	unknown	1715	68.2799	11.0122	8.3762	98.0758	129	0.42	0.56	0.73
PJsoil_metav_000000194276	k__Viruses;p__Uroviricota;c__Caudoviricetes;o__Caudovirales;f__Myoviridae;g__Schizotequatrovirus;s__Vibrio_phage_V09	1030	43.2039	4.2437	1.7593	100	29	0.16	0.21	0.16
PJsoil_metav_000000038698	unknown	3085	69.2058	16.6298	7.6074	100	355	0.65	0.86	2
PJsoil_metav_000000083397	unknown	1827	67.214	32.2239	23.7104	100	395	1.22	1.62	2.22
PJsoil_metav_000000066099	unknown	2138	56.174	10.6637	4.186	100	155	0.41	0.54	0.87
PJsoil_metav_000000068678	unknown	2083	36.6779	5.9294	2.8997	100	82	0.22	0.29	0.46
PJsoil_metav_000000125666	unknown	1383	65.0759	6.7195	3.5589	100	64	0.26	0.35	0.36
PJsoil_metav_000000017469	k__Viruses;p__Uroviricota;c__Caudoviricetes;o__Caudovirales;f__Siphoviridae;g__Rhodococcus_phage_REQ2_-_no_g_rank;s__Rhodococcus_phage_REQ2	5348	63.5004	16.6208	6.0749	100	606	0.64	0.85	3.41
PJsoil_metav_000000018241	k__Viruses;p__Uroviricota;c__Caudoviricetes;o__Caudovirales;f__Schitoviridae;g__Dongdastvirus;s__Achromobacter_virus_Axy04	5190	60.8478	13.3751	6.5396	100	465	0.5	0.67	2.62
PJsoil_metav_000000070716	unknown	2042	59.3046	19.6175	10.5739	100	273	0.75	1	1.54
PJsoil_metav_000000006888	k__Viruses;p__Uroviricota;c__Caudoviricetes;o__Caudovirales;f__Siphoviridae	10354	69.7315	13.343	7.0268	100	949	0.52	0.69	5.34
PJsoil_metav_000000026570	k__Viruses;p__Uroviricota;c__Caudoviricetes;o__Caudovirales;f__Siphoviridae;g__Erysipelothrix_phage_phi1605_-_no_g_rank;s__Erysipelothrix_phage_phi1605	3984	68.499	10.0444	5.4068	100	267	0.38	0.5	1.5
PJsoil_metav_000000177759	unknown	1093	55.9927	6.0192	2.9978	97.7127	44	0.23	0.3	0.25
PJsoil_metav_000000091334	unknown	1719	58.8133	6.936	4.1063	100	80	0.26	0.35	0.45
PJsoil_metav_000000107357	unknown	1539	50.6173	6.9435	4.033	100	71	0.26	0.35	0.4
PJsoil_metav_000000113236	k__Viruses;p__Prokaryotic_dsDNA_virus_sp._-_no_g_rank_-_no_f_rank_-_no_o_rank_-_no_c_rank_-_no_p_rank;c__Prokaryotic_dsDNA_virus_sp._-_no_g_rank_-_no_f_rank_-_no_o_rank_-_no_c_rank;o__Prokaryotic_dsDNA_virus_sp._-_no_g_rank_-_no_f_rank_-_no_o_rank;f__Prokaryotic_dsDNA_virus_sp._-_no_g_rank_-_no_f_rank;g__Prokaryotic_dsDNA_virus_sp._-_no_g_rank;s__Prokaryotic_dsDNA_virus_sp.	1482	66.1943	20.0911	7.8226	100	205	0.78	1.03	1.15
PJsoil_metav_000000045275	unknown	2771	66.6546	9.672	5.3497	100	179	0.36	0.48	1.01
PJsoil_metav_000000014012	unknown	6237	64.6785	27.9867	9.7321	100	1188	1.07	1.42	6.69
PJsoil_metav_000000152663	unknown	1210	66.3636	10.7554	4.0929	100	88	0.41	0.54	0.5
PJsoil_metav_000000036914	k__Viruses;p__Uroviricota;c__Caudoviricetes;o__Caudovirales;f__Siphoviridae	3189	67.7955	12.297	5.5361	100	271	0.48	0.64	1.53
PJsoil_metav_000000041741	unknown	2928	61.2705	15.9669	6.0044	100	317	0.61	0.81	1.79
PJsoil_metav_000000050350	unknown	2578	60.0465	7.2851	4.3629	100	127	0.28	0.37	0.72
PJsoil_metav_000000202402	unknown	1002	60.8782	7.2006	4.1157	100	50	0.28	0.37	0.28
PJsoil_metav_000000017130	unknown	5420	65.9779	35.3041	11.4858	100	1301	1.35	1.8	7.33
PJsoil_metav_000000080974	unknown	1864	39.4313	8.1309	3.8018	100	101	0.31	0.41	0.57
PJsoil_metav_000000041099	k__Viruses;p__Bacteriophage_sp._-_no_g_rank_-_no_f_rank_-_no_o_rank_-_no_c_rank_-_no_p_rank;c__Bacteriophage_sp._-_no_g_rank_-_no_f_rank_-_no_o_rank_-_no_c_rank;o__Bacteriophage_sp._-_no_g_rank_-_no_f_rank_-_no_o_rank;f__Bacteriophage_sp._-_no_g_rank_-_no_f_rank;g__Bacteriophage_sp._-_no_g_rank;s__Bacteriophage_sp.	2959	48.1582	9.0206	5.6479	100	179	0.34	0.45	1.01
PJsoil_metav_000000068854	unknown	2079	60.7985	5.8639	2.8329	100	81	0.22	0.29	0.46
PJsoil_metav_000000194614	k__Viruses;p__Uroviricota;c__Caudoviricetes;o__Caudovirales;f__Rhizobium_phage_RHph_TM3_14A_-_no_g_rank_-_no_f_rank;g__Rhizobium_phage_RHph_TM3_14A_-_no_g_rank;s__Rhizobium_phage_RHph_TM3_14A	1028	53.8911	15.1294	5.5013	100	110	0.6	0.8	0.62
PJsoil_metav_000000000997	k__Viruses	36270	67.6399	33.1353	11.7691	100	8093	1.26	1.67	45.58
PJsoil_metav_000000010140	unknown	7831	43.762	11.084	5.8985	100	581	0.42	0.55	3.27
PJsoil_metav_000000090634	k__Viruses;p__Uroviricota;c__Caudoviricetes;o__Caudovirales;f__Myoviridae;g__Vibrio_phage_1.154.O._10N.222.52.B12_-_no_g_rank;s__Vibrio_phage_1.154.O._10N.222.52.B12	1728	36.1111	10.559	6.3635	100	123	0.4	0.53	0.69
PJsoil_metav_000000098629	k__Viruses;p__Uroviricota;c__Caudoviricetes;o__Caudovirales;f__Siphoviridae;g__Rhodococcus_phage_ReqiPine5_-_no_g_rank;s__Rhodococcus_phage_ReqiPine5	1631	68.8535	9.271	6.1821	100	109	0.38	0.5	0.61
PJsoil_metav_000000044306	unknown	2812	69.1679	9.9523	5.9243	100	194	0.39	0.52	1.09
PJsoil_metav_000000046587	k__Viruses;p__Uroviricota;c__Caudoviricetes;o__Caudovirales;f__Siphoviridae;g__Liebevirus;s__Arthrobacter_phage_Maureen	2717	62.1642	192.907	37.079	100	3560	7.38	9.8	20.05
PJsoil_metav_000000067522	unknown	2107	59.1362	45.3759	13.0495	100	649	1.73	2.3	3.65
PJsoil_metav_000000084246	unknown	1815	66.5014	8.3543	4.476	100	108	0.34	0.45	0.61
PJsoil_metav_000000098007	unknown	1638	68.5592	8.8187	5.1874	100	97	0.33	0.44	0.55
PJsoil_metav_000000010722	unknown	7531	49.688	14.0405	7.1752	100	709	0.53	0.7	3.99
PJsoil_metav_000000012557	unknown	6750	74.5037	37.2074	12.3079	100	1753	1.46	1.94	9.87
PJsoil_metav_000000096382	unknown	1657	67.8938	7.8582	3.4527	99.7586	88	0.3	0.4	0.5
PJsoil_metav_000000053641	unknown	2470	68.8664	70.6899	24.6015	100	1211	2.76	3.67	6.82
PJsoil_metav_000000001278	k__Viruses;p__Uroviricota;c__Caudoviricetes;o__Caudovirales	31691	36.6255	102.352	25.6589	100	21681	3.85	5.12	122.1
PJsoil_metav_000000024320	k__Viruses;p__Uroviricota;c__Caudoviricetes;o__Caudovirales	4237	68.5627	25.4616	18.3232	100	740	0.98	1.31	4.17
PJsoil_metav_000000017144	k__Viruses	5417	35.4255	13.4617	6.6089	100	486	0.51	0.67	2.74
PJsoil_metav_000000048594	k__Viruses;p__Uroviricota;c__Caudoviricetes;o__Caudovirales;f__Siphoviridae	2641	68.724	14.4627	6.1046	100	265	0.57	0.75	1.49
PJsoil_metav_000000023964	k__Viruses;p__Uroviricota;c__Caudoviricetes;o__Caudovirales;f__Siphoviridae;g__Nocardia_phage_NTR1_-_no_g_rank;s__Nocardia_phage_NTR1	4282	62.3073	8.8947	4.138	100	256	0.34	0.45	1.44
PJsoil_metav_000000063443	unknown	2201	70.6951	24.9977	8.8603	100	380	0.97	1.29	2.14
PJsoil_metav_000000173458	unknown	1111	64.0864	3.9163	1.6221	100	29	0.15	0.2	0.16
PJsoil_metav_000000021849	k__Viruses;p__Uroviricota;c__Caudoviricetes;o__Caudovirales;f__Siphoviridae;g__Inhavirus;s__Nonlabens_virus_P12024L	4572	43.5477	12.9733	6.0079	100	396	0.49	0.65	2.23
PJsoil_metav_000000143226	unknown	1264	62.3418	11.1313	6.2116	100	96	0.43	0.57	0.54
PJsoil_metav_000000170398	unknown	1124	67.8826	9.3941	4.638	100	74	0.37	0.49	0.42
PJsoil_metav_000000086774	unknown	1779	66.217	20.9556	6.7784	100	259	0.82	1.09	1.46
PJsoil_metav_000000020787	unknown	4735	54.34	16.0669	6.7033	100	511	0.61	0.81	2.88
PJsoil_metav_000000102932	unknown	1584	38.3838	7.1875	3.8464	100	76	0.27	0.36	0.43
PJsoil_metav_000000101774	unknown	1597	44.0827	7.5091	5.4925	98.2467	80	0.28	0.37	0.45
PJsoil_metav_000000046516	unknown	2720	75.1471	53.4518	16.7195	100	1004	2.08	2.76	5.65
PJsoil_metav_000000008955	k__Viruses;p__Uroviricota;c__Caudoviricetes;o__Caudovirales;f__Siphoviridae;g__Pulverervirus	8569	65.2001	1910.82	304.966	100	109945	72.26	95.95	619.16
PJsoil_metav_000000117795	k__Viruses;p__Uroviricota;c__Caudoviricetes;o__Caudovirales;f__Podoviridae;g__Lightbulbvirus;s__Cellulophaga_phage_phi17:2_18	1444	31.856	7.687	4.8258	100	74	0.29	0.38	0.42
PJsoil_metav_000000026299	k__Viruses;p__Uroviricota;c__Caudoviricetes;o__Caudovirales;f__Siphoviridae;g__Seussvirus;s__Caulobacter_virus_Seuss	4012	64.3569	10.8111	5.3322	99.2024	291	0.41	0.54	1.64
PJsoil_metav_000000004599	k__Viruses;p__Uroviricota;c__Caudoviricetes;o__Caudovirales;f__Siphoviridae	13734	58.5991	16.2862	8.324	100	1506	0.62	0.82	8.48
PJsoil_metav_000000026406	k__Viruses;p__Bacteriophage_sp._-_no_g_rank_-_no_f_rank_-_no_o_rank_-_no_c_rank_-_no_p_rank;c__Bacteriophage_sp._-_no_g_rank_-_no_f_rank_-_no_o_rank_-_no_c_rank;o__Bacteriophage_sp._-_no_g_rank_-_no_f_rank_-_no_o_rank;f__Bacteriophage_sp._-_no_g_rank_-_no_f_rank;g__Bacteriophage_sp._-_no_g_rank;s__Bacteriophage_sp.	4001	63.4341	10.4779	4.9099	100	288	0.41	0.54	1.62
PJsoil_metav_000000042174	unknown	2908	42.0564	8.2421	3.7565	100	161	0.31	0.41	0.91
PJsoil_metav_000000159390	unknown	1176	66.7517	7.3724	4.084	97.1939	58	0.28	0.37	0.33
PJsoil_metav_000000144501	unknown	1256	69.3471	138.71	19.9771	100	1189	5.33	7.08	6.7
PJsoil_metav_000000091135	unknown	1722	51.0453	4.4936	3.0078	100	54	0.18	0.23	0.3
PJsoil_metav_000000045257	k__Viruses;p__Uroviricota;c__Caudoviricetes;o__Caudovirales;f__Siphoviridae	2772	57.684	8.4156	4.813	100	155	0.31	0.42	0.87
PJsoil_metav_000000095480	k__Viruses;p__Uroviricota;c__Caudoviricetes;o__Caudovirales;f__Bacteroides_phage_DAC22_-_no_g_rank_-_no_f_rank;g__Bacteroides_phage_DAC22_-_no_g_rank;s__Bacteroides_phage_DAC22	1668	61.4508	7.0084	3.6233	100	78	0.26	0.35	0.44
PJsoil_metav_000000047619	unknown	2678	64.8618	62.4701	17.6251	100	1144	2.41	3.19	6.44
PJsoil_metav_000000067629	k__Viruses;p__Uroviricota;c__Caudoviricetes;o__Caudovirales;f__Siphoviridae;g__uncultured_Mediterranean_phage_uvMED_-_no_g_rank;s__uncultured_Mediterranean_phage_uvMED	2105	71.8765	9.6542	4.905	100	138	0.37	0.49	0.78
PJsoil_metav_000000177372	unknown	1094	64.4424	19.0338	8.5348	100	141	0.73	0.96	0.79
PJsoil_metav_000000104823	unknown	1564	56.0102	15.8792	6.9019	100	168	0.6	0.8	0.95
PJsoil_metav_000000120081	k__Viruses;p__Uroviricota;c__Caudoviricetes;o__Caudovirales;f__Myoviridae;g__Pbunavirus;s__Pseudomonas_virus_DL68	1425	36.4211	6.346	3.1494	100	60	0.24	0.31	0.34
PJsoil_metav_000000023078	unknown	4398	60.4366	61.324	16.8422	100	1810	2.32	3.08	10.19
PJsoil_metav_000000060156	k__Viruses;p__Uroviricota;c__Caudoviricetes;o__Caudovirales;f__Siphoviridae;g__Doucettevirus;s__Propionibacterium_virus_Doucette	2283	66.4039	10.8629	4.8474	100	169	0.42	0.55	0.95
PJsoil_metav_000000055744	unknown	2405	62.079	13.3114	7.3311	100	215	0.5	0.67	1.21
PJsoil_metav_000000073145	k__Viruses;p__Uroviricota;c__Caudoviricetes;o__Caudovirales;f__Siphoviridae;g__Trigintaduovirus;s__Mycobacterium_virus_32HC	1996	66.984	13.5476	7.8911	100	189	0.53	0.71	1.06
PJsoil_metav_000000123703	unknown	1397	45.6693	6.3343	3.6804	100	60	0.24	0.32	0.34
PJsoil_metav_000000013358	unknown	6452	43.4904	21.5753	11.4253	100	934	0.82	1.08	5.26
PJsoil_metav_000000002138	k__Viruses	23040	67.0877	25.2544	10.0777	100	3911	0.96	1.27	22.03
PJsoil_metav_000000075146	k__Viruses;p__Uroviricota;c__Caudoviricetes;o__Caudovirales	1960	67.602	8.3372	4.5373	100	113	0.32	0.43	0.64
PJsoil_metav_000000088341	unknown	1758	52.3322	10.2258	5.1121	100	122	0.39	0.52	0.69
PJsoil_metav_000000068944	unknown	2077	59.7496	8.8522	6.4284	100	127	0.34	0.46	0.72
PJsoil_metav_000000049998	k__Viruses;p__Prokaryotic_dsDNA_virus_sp._-_no_g_rank_-_no_f_rank_-_no_o_rank_-_no_c_rank_-_no_p_rank;c__Prokaryotic_dsDNA_virus_sp._-_no_g_rank_-_no_f_rank_-_no_o_rank_-_no_c_rank;o__Prokaryotic_dsDNA_virus_sp._-_no_g_rank_-_no_f_rank_-_no_o_rank;f__Prokaryotic_dsDNA_virus_sp._-_no_g_rank_-_no_f_rank;g__Prokaryotic_dsDNA_virus_sp._-_no_g_rank;s__Prokaryotic_dsDNA_virus_sp.	2590	67.4517	7.0266	4.807	100	122	0.27	0.35	0.69
PJsoil_metav_000000093668	unknown	1690	70.4734	6.6349	3.4942	100	75	0.25	0.33	0.42
PJsoil_metav_000000004355	k__Viruses;p__Uroviricota;c__Caudoviricetes;o__Caudovirales;f__Siphoviridae;g__Luckybarnesvirus;s__Brevibacterium_virus_LuckyBarnes	14278	72.5172	93.2647	23.8964	100	9067	3.58	4.75	51.06
PJsoil_metav_000000039774	unknown	3025	67.4711	12.7207	6.3283	100	258	0.48	0.64	1.45
PJsoil_metav_000000096554	unknown	1655	60.3625	11.881	4.4938	100	133	0.45	0.6	0.75
PJsoil_metav_000000065608	unknown	2149	40.4839	6.5165	4.5397	100	93	0.24	0.32	0.52
PJsoil_metav_000000013522	k__Viruses;p__Uroviricota;c__Caudoviricetes;o__Caudovirales	6404	53.8257	15.975	7.232	99.9532	686	0.6	0.8	3.86
PJsoil_metav_000000090734	unknown	1727	72.8431	8.029	4.8053	99.0735	95	0.31	0.41	0.53
PJsoil_metav_000000011118	k__Viruses;p__Uroviricota;c__Caudoviricetes;o__Caudovirales;f__Siphoviridae;g__Rhizobium_phage_RHph_I4_-_no_g_rank;s__Rhizobium_phage_RHph_I4	7351	65.5557	16.3884	7.0392	100	808	0.62	0.82	4.55
PJsoil_metav_000000148750	k__Viruses;p__Uroviricota;c__Caudoviricetes;o__Caudovirales;f__Siphoviridae;g__Pepyhexavirus;s__Rhodococcus_virus_Poco6	1232	57.711	5.4805	2.1693	100	52	0.24	0.32	0.29
PJsoil_metav_000000105081	unknown	1562	52.7529	10.4571	6.454	100	113	0.41	0.54	0.64
PJsoil_metav_000000026265	unknown	4016	45.0448	14.0212	6.1357	100	379	0.53	0.71	2.13
PJsoil_metav_000000028212	unknown	3826	50.6273	13.0355	6.1257	100	333	0.49	0.65	1.88
PJsoil_metav_000000089767	unknown	1739	67.165	20.2036	11.1671	100	248	0.8	1.07	1.4
PJsoil_metav_000000013236	k__Viruses;p__Uroviricota;c__Caudoviricetes;o__Caudovirales;f__Siphoviridae;g__Pseudoalteromonas_phage_TW1_-_no_g_rank;s__Pseudoalteromonas_phage_TW1	6496	62.5616	11.7498	5.6355	100	517	0.45	0.6	2.91
PJsoil_metav_000000183635	k__Viruses;p__Uroviricota;c__Caudoviricetes;o__Caudovirales;f__Podoviridae;g__Rhizobium_phage_RHph_Y25_-_no_g_rank;s__Rhizobium_phage_RHph_Y25	1069	62.1141	23.9196	10.1227	99.1581	177	0.93	1.24	1
PJsoil_metav_000000006086	k__Viruses;p__Uroviricota;c__Caudoviricetes;o__Caudovirales;f__Siphoviridae	11280	66.7376	62.0904	64.8257	100	4701	2.35	3.12	26.47
PJsoil_metav_000000106102	unknown	1552	59.8582	7.578	3.6136	100	79	0.29	0.38	0.44
PJsoil_metav_000000017386	unknown	5365	41.4166	10.4563	5.462	100	373	0.39	0.52	2.1
PJsoil_metav_000000019276	unknown	4991	62.3522	12.9351	6.0476	100	439	0.5	0.66	2.47
PJsoil_metav_000000016697	unknown	5520	42.8261	8.7839	4.9884	100	327	0.33	0.44	1.84
PJsoil_metav_000000050932	k__Viruses;p__Uroviricota;c__Caudoviricetes;o__Caudovirales;f__Siphoviridae;g__Rhodococcus_phage_RRH1_-_no_g_rank;s__Rhodococcus_phage_RRH1	2556	73.8654	42.4174	16.7006	100	759	1.67	2.22	4.27
PJsoil_metav_000000047782	unknown	2672	64.8204	11.86	5.568	100	220	0.46	0.62	1.24
PJsoil_metav_000000129166	unknown	1356	68.7316	18.5007	6.1439	100	171	0.71	0.94	0.96
PJsoil_metav_000000024595	unknown	4205	67.7051	14.3757	6.711	100	408	0.55	0.73	2.3
PJsoil_metav_000000085211	unknown	1801	62.6874	8.07	3.4794	100	105	0.33	0.44	0.59
PJsoil_metav_000000090234	unknown	1733	38.9498	10.1529	4.6212	100	117	0.38	0.5	0.66
PJsoil_metav_000000099766	k__Viruses;p__Uroviricota;c__Caudoviricetes;o__Caudovirales;f__Myoviridae;g__Vibrio_phage_1.154.O._10N.222.52.B12_-_no_g_rank;s__Vibrio_phage_1.154.O._10N.222.52.B12	1619	38.6658	4.748	2.2581	100	51	0.18	0.24	0.29
PJsoil_metav_000000019136	unknown	5014	48.6438	17.2304	8.1817	100	578	0.65	0.86	3.26
PJsoil_metav_000000009714	k__Viruses;p__Uroviricota;c__Caudoviricetes;o__Caudovirales;f__Myoviridae	8088	65.9619	30.1369	20.3606	100	1646	1.15	1.52	9.27
PJsoil_metav_000000011367	k__Viruses;p__Uroviricota;c__Caudoviricetes;o__Caudovirales;f__Siphoviridae	7244	61.6372	16.0445	6.6312	100	793	0.62	0.82	4.47
PJsoil_metav_000000087203	k__Viruses;p__Uroviricota;c__Caudoviricetes;o__Caudovirales;f__Ackermannviridae;g__Rhizobium_phage_RL2RES_-_no_g_rank;s__Rhizobium_phage_RL2RES	1774	68.0383	8.3754	4.2293	100	101	0.32	0.43	0.57
PJsoil_metav_000000032886	unknown	3452	61.2688	15.27	6.0427	100	354	0.58	0.77	1.99
PJsoil_metav_000000103438	unknown	1578	59.2522	33.9791	11.1519	100	366	1.31	1.73	2.06
PJsoil_metav_000000077132	unknown	1925	73.974	19.2582	4.0067	100	261	0.76	1.01	1.47
PJsoil_metav_000000016000	unknown	5692	63.2291	39.2528	15.8021	100	1502	1.49	1.97	8.46
PJsoil_metav_000000113156	unknown	1483	67.4983	8.7498	4.0284	100	88	0.33	0.44	0.5
PJsoil_metav_000000035194	unknown	3295	64.1882	32.5387	20.3069	100	731	1.25	1.66	4.12
PJsoil_metav_000000008984	k__Viruses	8548	64.1788	16.1982	9.7309	100	947	0.62	0.83	5.33
PJsoil_metav_000000008274	k__Viruses;p__Uroviricota;c__Caudoviricetes;o__Caudovirales;f__Myoviridae;g__Baikalvirus;s__Pseudomonas_virus_PaBG	9058	43.6851	20.4477	11.7181	100	1233	0.77	1.02	6.94
PJsoil_metav_000000150967	unknown	1219	37.8999	31.4036	15.7506	100	262	1.21	1.61	1.48
PJsoil_metav_000000066960	unknown	2119	64.5116	8.9943	4.3179	100	128	0.34	0.45	0.72
PJsoil_metav_000000143392	unknown	1263	56.6112	9.597	3.9315	100	82	0.37	0.49	0.46
PJsoil_metav_000000118958	unknown	1434	63.7378	13.4338	7.3267	100	132	0.52	0.69	0.74
PJsoil_metav_000000052905	k__Viruses;p__Uroviricota;c__Caudoviricetes;o__Caudovirales;f__Myoviridae;g__Vibrio_phage_1.191.O._10N.286.52.B4_-_no_g_rank;s__Vibrio_phage_1.191.O._10N.286.52.B4	2492	52.9695	23.3977	9.2296	100	393	0.89	1.18	2.21
PJsoil_metav_000000023139	k__Viruses;p__Uroviricota;c__Caudoviricetes;o__Caudovirales;f__Siphoviridae;g__Omegavirus;s__Mycobacterium_virus_Optimus	4391	69.4375	20.9073	9.546	100	626	0.8	1.07	3.53
PJsoil_metav_000000018314	k__Viruses;p__Prokaryotic_dsDNA_virus_sp._-_no_g_rank_-_no_f_rank_-_no_o_rank_-_no_c_rank_-_no_p_rank;c__Prokaryotic_dsDNA_virus_sp._-_no_g_rank_-_no_f_rank_-_no_o_rank_-_no_c_rank;o__Prokaryotic_dsDNA_virus_sp._-_no_g_rank_-_no_f_rank_-_no_o_rank;f__Prokaryotic_dsDNA_virus_sp._-_no_g_rank_-_no_f_rank;g__Prokaryotic_dsDNA_virus_sp._-_no_g_rank;s__Prokaryotic_dsDNA_virus_sp.	5175	59.5556	168.823	136.437	100	5942	6.47	8.59	33.46
PJsoil_metav_000000076026	unknown	1945	47.0951	6.5943	3.5357	100	86	0.25	0.33	0.48
PJsoil_metav_000000169906	k__Viruses;p__Uroviricota;c__Caudoviricetes;o__Caudovirales	1126	63.8544	29.4245	9.7518	100	226	1.13	1.5	1.27
PJsoil_metav_000000009994	unknown	7917	73.5001	53.2757	24.3808	100	2903	2.06	2.74	16.35
PJsoil_metav_000000032499	unknown	3481	64.9813	9.7435	6.4934	98.7073	233	0.38	0.5	1.31
PJsoil_metav_000000173941	unknown	1108	66.065	12.9639	6.0504	100	100	0.51	0.67	0.56
PJsoil_metav_000000020356	unknown	4800	41.7708	20.9094	8.0362	100	680	0.8	1.06	3.83
PJsoil_metav_000000027431	k__Viruses;p__Uroviricota;c__Caudoviricetes;o__Caudovirales;f__Siphoviridae;g__Timquatrovirus;s__Mycobacterium_phage_Validus	3901	55.4217	20.5893	7.9234	100	544	0.79	1.04	3.06
PJsoil_metav_000000116830	unknown	1452	60.6061	7.4387	4.9812	100	72	0.28	0.37	0.41
PJsoil_metav_000000041603	k__Viruses;p__Uroviricota;c__Caudoviricetes;o__Caudovirales;f__Siphoviridae;g__Arthrobacter_phage_Beagle_-_no_g_rank;s__Arthrobacter_phage_Beagle	2935	65.9625	53.0395	12.615	100	1061	2.04	2.7	5.98
PJsoil_metav_000000049292	unknown	2616	69.0749	10.781	4.9124	100	191	0.41	0.55	1.08
PJsoil_metav_000000008475	unknown	8909	62.5323	17.5399	9.6721	100	1065	0.67	0.89	6
PJsoil_metav_000000027530	k__Viruses;p__Uroviricota;c__Caudoviricetes;o__Caudovirales	3892	60.0976	10.2089	5.3148	100	264	0.38	0.51	1.49
PJsoil_metav_000000172917	unknown	1113	66.5768	7.575	3.8264	100	61	0.31	0.41	0.34
PJsoil_metav_000000064848	unknown	2166	57.2946	17.6136	9.8484	100	262	0.68	0.9	1.48
PJsoil_metav_000000047763	k__Viruses;p__Uroviricota;c__Caudoviricetes;o__Caudovirales;f__Siphoviridae;g__Mapvirus;s__Mycobacterium_virus_Muddy	2673	57.1642	8.7104	3.7776	100	157	0.33	0.44	0.88
PJsoil_metav_000000120950	unknown	1418	59.4499	7.4824	4.0924	100	72	0.29	0.38	0.41
PJsoil_metav_000000027720	unknown	3873	61.7093	9.5892	5.5356	100	249	0.36	0.48	1.4
PJsoil_metav_000000065438	k__Viruses;p__Uroviricota;c__Caudoviricetes;o__Caudovirales;f__Rhizobium_phage_RHph_TM29_-_no_g_rank_-_no_f_rank;g__Rhizobium_phage_RHph_TM29_-_no_g_rank;s__Rhizobium_phage_RHph_TM29	2153	65.8151	9.2703	4.0526	100	133	0.35	0.46	0.75
PJsoil_metav_000000125674	unknown	1383	65.1482	6.0484	3.6483	100	56	0.23	0.3	0.32
PJsoil_metav_000000048683	k__Viruses;p__Uroviricota;c__Caudoviricetes;o__Caudovirales;f__Siphoviridae	2638	44.5034	13.6387	7.0948	100	241	0.51	0.68	1.36
PJsoil_metav_000000097474	unknown	1644	69.5255	36.9842	9.8711	100	439	1.5	2	2.47
PJsoil_metav_000000028469	unknown	3803	66.2898	902.909	152.686	100	23109	34.22	45.44	130.14
PJsoil_metav_000000066529	unknown	2129	57.0221	6.8488	3.1837	100	97	0.26	0.34	0.55
PJsoil_metav_000000022451	unknown	4482	73.6055	20.8115	9.0708	100	641	0.81	1.07	3.61
PJsoil_metav_000000165991	unknown	1144	62.8497	24.6145	27.1646	100	190	0.94	1.24	1.07
PJsoil_metav_000000015439	k__Viruses;p__Uroviricota;c__Caudoviricetes;o__Caudovirales	5836	63.7252	44.6885	16.9676	100	1768	1.71	2.27	9.96
PJsoil_metav_000000001253	k__Viruses	32077	43.3893	19.4079	8.5731	100	4161	0.73	0.97	23.43
PJsoil_metav_000000113149	unknown	1483	54.147	9.1025	4.1527	100	92	0.35	0.46	0.52
PJsoil_metav_000000007788_fragment_1	k__Viruses;p__Nucleocytoviricota;c__Megaviricetes;o__Algavirales;f__Phycodnaviridae;g__Prasinovirus;s__Yellowstone_lake_phycodnavirus_2	9463	66.2581	13.4787	6.6063	100	863	0.51	0.68	4.86
PJsoil_metav_000000065973	unknown	2141	63.1014	7.7912	5.0673	100	113	0.3	0.39	0.64
PJsoil_metav_000000162522	unknown	1161	41.8605	5.2661	2.68	100	41	0.2	0.26	0.23
PJsoil_metav_000000014577	k__Viruses	6064	64.0831	13.0948	5.6606	100	538	0.5	0.66	3.03
PJsoil_metav_000000058425	unknown	2329	60.4551	230.646	51.3504	100	3750	9.07	12.04	21.12
PJsoil_metav_000000091698	k__Viruses;p__Uroviricota;c__Caudoviricetes;o__Caudovirales;f__Siphoviridae;g__Anatolevirus;s__Propionibacterium_virus_Anatole	1714	66.6278	10.0391	5.4206	100	122	0.4	0.53	0.69
PJsoil_metav_000000067561	unknown	2106	42.6401	43.0052	11.415	100	607	1.62	2.16	3.42
PJsoil_metav_000000043400	unknown	2853	61.0585	11.4487	5.227	100	224	0.44	0.59	1.26
PJsoil_metav_000000144554	unknown	1256	60.3503	8.4339	6.2082	100	72	0.32	0.43	0.41
PJsoil_metav_000000042533	k__Viruses;p__Uroviricota;c__Caudoviricetes;o__Caudovirales;f__Podoviridae;g__Vibrio_phage_1.232.O._10N.261.51.E11_-_no_g_rank;s__Vibrio_phage_1.232.O._10N.261.51.E11	2890	59.2042	37.9291	12.317	100	738	1.44	1.91	4.16
PJsoil_metav_000000043139	unknown	2864	45.6006	11.5339	6.5533	100	222	0.44	0.58	1.25
PJsoil_metav_000000068214	unknown	2093	55.9006	8.0014	4.3849	100	112	0.3	0.4	0.63
PJsoil_metav_000000029298	unknown	3731	62.9858	13.5733	8.107	100	338	0.51	0.68	1.9
PJsoil_metav_000000078480	k__Viruses	1903	62.9007	8.9049	3.871	100	113	0.33	0.44	0.64
PJsoil_metav_000000035738	k__Viruses;p__Uroviricota;c__Caudoviricetes;o__Caudovirales;f__Siphoviridae;g__Clostridium_phage_vB_CpeS-CP51_-_no_g_rank;s__Clostridium_phage_vB_CpeS-CP51	3259	73.1513	16.6563	7.2994	100	386	0.67	0.89	2.17
PJsoil_metav_000000035117	k__Viruses;p__uncultured_marine_virus_-_no_g_rank_-_no_f_rank_-_no_o_rank_-_no_c_rank_-_no_p_rank;c__uncultured_marine_virus_-_no_g_rank_-_no_f_rank_-_no_o_rank_-_no_c_rank;o__uncultured_marine_virus_-_no_g_rank_-_no_f_rank_-_no_o_rank;f__uncultured_marine_virus_-_no_g_rank_-_no_f_rank;g__uncultured_marine_virus_-_no_g_rank;s__uncultured_marine_virus	3300	55.2727	8.1824	3.4777	100	181	0.31	0.41	1.02
PJsoil_metav_000000151161	k__Viruses;p__Uroviricota;c__Caudoviricetes;o__Caudovirales;f__Ackermannviridae;g__Ralstonia_phage_RSP15_-_no_g_rank;s__Ralstonia_phage_RSP15	1218	40.5583	24.8916	10.779	100	218	1.01	1.34	1.23
PJsoil_metav_000000002645	unknown	20039	44.1888	106.857	38.9253	100	14357	4.03	5.36	80.85
PJsoil_metav_000000024989	unknown	4160	64.1346	37.5036	28.5493	99.9279	1062	1.44	1.91	5.98
PJsoil_metav_000000131303	unknown	1341	47.4273	42.5474	14.206	100	389	1.63	2.17	2.19
PJsoil_metav_000000046841	k__Viruses;p__Uroviricota;c__Caudoviricetes;o__Caudovirales;f__Siphoviridae;g__Arthrobacter_phage_Mimi_-_no_g_rank;s__Arthrobacter_phage_Mimi	2708	57.3486	115.64	25.9241	100	2129	4.43	5.88	11.99
PJsoil_metav_000000002644	k__Viruses;p__Uroviricota;c__Caudoviricetes;o__Caudovirales;f__Siphoviridae	20043	53.3603	20.2037	8.8387	100	2714	0.76	1.01	15.28
PJsoil_metav_000000047838	k__Viruses;p__Uroviricota;c__Caudoviricetes;o__Caudovirales;f__Siphoviridae;g__Rhodococcus_phage_ReqiDocB7_-_no_g_rank;s__Rhodococcus_phage_ReqiDocB7	2670	66.5169	7.7809	4.003	98.8015	141	0.3	0.39	0.79
PJsoil_metav_000000028021	unknown	3844	35.5099	7.0489	3.7906	100	180	0.26	0.35	1.01
PJsoil_metav_000000096801	unknown	1652	62.6513	10.069	4.8876	100	119	0.41	0.54	0.67
PJsoil_metav_000000015897	unknown	5715	47.4541	11.4709	6.3428	100	438	0.43	0.57	2.47
PJsoil_metav_000000040008	unknown	3013	65.6157	11.156	5.5043	100	235	0.44	0.58	1.32
PJsoil_metav_000000019817	unknown	4897	49.561	23.6449	12.4184	100	773	0.89	1.18	4.35
PJsoil_metav_000000110024	unknown	1512	65.3439	16.7817	13.497	100	178	0.66	0.88	1
PJsoil_metav_000000024583	k__Viruses;p__Uroviricota;c__Caudoviricetes;o__Caudovirales;f__uncultured_Caudovirales_phage_-_no_g_rank_-_no_f_rank;g__uncultured_Caudovirales_phage_-_no_g_rank;s__uncultured_Caudovirales_phage	4207	58.0937	9.2895	5.5802	100	261	0.35	0.46	1.47
PJsoil_metav_000000018355	k__Viruses;p__Uroviricota;c__Caudoviricetes;o__Caudovirales;f__Siphoviridae;g__Corndogvirus	5167	65.5313	23.8349	8.9009	100	833	0.91	1.21	4.69
PJsoil_metav_000000046618	k__Viruses;p__Uroviricota;c__Caudoviricetes;o__Caudovirales;f__Myoviridae;g__Rhizobium_phage_RHph_TM3_3_6_-_no_g_rank;s__Rhizobium_phage_RHph_TM3_3_6	2716	64.2489	29.877	9.0085	100	558	1.16	1.54	3.14
PJsoil_metav_000000068243	unknown	2092	68.1644	11.6037	7.3909	99.9044	171	0.46	0.61	0.96
PJsoil_metav_000000039843	unknown	3022	61.7803	10.724	4.9075	100	216	0.4	0.53	1.22
PJsoil_metav_000000144076	unknown	1259	59.7299	7.1064	3.5946	100	60	0.27	0.36	0.34
PJsoil_metav_000000185589	unknown	1062	52.0716	6.097	3.9532	100	43	0.23	0.3	0.24
PJsoil_metav_000000038263	unknown	3110	75.0804	16.7502	7.5569	100	361	0.65	0.87	2.03
PJsoil_metav_000000054669	unknown	2438	63.6177	10.6756	5.8873	100	174	0.4	0.53	0.98
PJsoil_metav_000000151370	unknown	1217	69.8439	10.4026	3.768	100	85	0.39	0.52	0.48
PJsoil_metav_000000039048	k__Viruses;p__Uroviricota;c__Caudoviricetes;o__Caudovirales;f__Siphoviridae;g__Nocardia_phage_P3.1_-_no_g_rank;s__Nocardia_phage_P3.1	3065	45.5465	8.0248	4.4427	100	165	0.3	0.4	0.93
PJsoil_metav_000000090424	unknown	1731	52.2241	6.9983	4.0422	98.498	83	0.27	0.36	0.47
PJsoil_metav_000000035237	unknown	3291	64.1446	30.9483	10.8974	100	695	1.19	1.58	3.91
PJsoil_metav_000000007503	k__Viruses;p__Uroviricota;c__Caudoviricetes;o__Caudovirales	9731	58.2571	86.3791	53.4598	100	5661	3.28	4.35	31.88
PJsoil_metav_000000122640	unknown	1404	68.5185	136.935	37.3206	100	1295	5.19	6.9	7.29
PJsoil_metav_000000097904	k__Viruses;p__Uroviricota;c__Caudoviricetes;o__Caudovirales;f__Siphoviridae	1639	74.3746	13.6004	5.4413	100	152	0.52	0.69	0.86
PJsoil_metav_000000177263	unknown	1095	66.758	6.0548	3.6473	100	45	0.23	0.31	0.25
PJsoil_metav_000000025315	unknown	4122	59.704	31.5679	47.7182	100	870	1.19	1.58	4.9
PJsoil_metav_000000040493	unknown	2989	47.6748	9.739	5.2883	100	195	0.37	0.49	1.1
PJsoil_metav_000000152000	unknown	1214	50.1647	7.4341	4.559	100	60	0.28	0.37	0.34
PJsoil_metav_000000003152	k__Viruses	17754	65.9682	16.6326	7.7712	100	1985	0.63	0.84	11.18
PJsoil_metav_000000199329	unknown	1012	63.834	8.1828	4.6552	100	55	0.31	0.41	0.31
PJsoil_metav_000000102247	unknown	1592	47.5503	7.0634	2.6141	100	75	0.27	0.35	0.42
PJsoil_metav_000000013587	unknown	6381	42.4698	17.0721	5.8173	100	730	0.64	0.86	4.11
PJsoil_metav_000000103770	unknown	1575	61.7778	10.0483	5.7421	100	108	0.39	0.51	0.61
PJsoil_metav_000000044958	unknown	2784	66.3434	59.9382	23.0125	100	1131	2.29	3.04	6.37
PJsoil_metav_000000001931	k__Viruses;p__Uroviricota;c__Caudoviricetes;o__Caudovirales;f__Siphoviridae	24692	70.4115	77.6719	189.185	100	12988	2.96	3.93	73.14
PJsoil_metav_000000018867	k__Viruses;p__Uroviricota;c__Caudoviricetes;o__Caudovirales;f__Siphoviridae;g__Cornellvirus;s__Enterobacter_phage_phiEap-2	5063	64.3294	12.0604	5.2472	100	407	0.45	0.6	2.29
PJsoil_metav_000000003212	unknown	17563	48.4598	19.6155	7.9064	100	2312	0.74	0.98	13.02
PJsoil_metav_000000042795	k__Viruses;p__Uroviricota;c__Caudoviricetes;o__Caudovirales;f__Siphoviridae;g__Azospirillum_phage_Cd_-_no_g_rank;s__Azospirillum_phage_Cd	2878	68.2071	21.295	7.9663	100	430	0.84	1.12	2.42
PJsoil_metav_000000011061	unknown	7374	56.6043	19.4272	8.1166	100	976	0.75	0.99	5.5
PJsoil_metav_000000003214	k__Viruses;p__Uroviricota;c__Caudoviricetes;o__Caudovirales;f__Siphoviridae	17557	68.2064	149.976	23.0266	100	17715	5.68	7.55	99.76
PJsoil_metav_000000061268	k__Viruses;p__Prokaryotic_dsDNA_virus_sp._-_no_g_rank_-_no_f_rank_-_no_o_rank_-_no_c_rank_-_no_p_rank;c__Prokaryotic_dsDNA_virus_sp._-_no_g_rank_-_no_f_rank_-_no_o_rank_-_no_c_rank;o__Prokaryotic_dsDNA_virus_sp._-_no_g_rank_-_no_f_rank_-_no_o_rank;f__Prokaryotic_dsDNA_virus_sp._-_no_g_rank_-_no_f_rank;g__Prokaryotic_dsDNA_virus_sp._-_no_g_rank;s__Prokaryotic_dsDNA_virus_sp.	2254	55.0133	160.948	30.9591	100	2461	6.15	8.17	13.86
PJsoil_metav_000000029166	unknown	3743	70.6118	8.9923	4.3085	100	228	0.34	0.46	1.28
PJsoil_metav_000000027737	unknown	3871	49.4446	10.5149	4.8491	99.7158	272	0.4	0.53	1.53
PJsoil_metav_000000008520	k__Viruses;p__Uroviricota;c__Caudoviricetes;o__Caudovirales;f__Siphoviridae	8869	60.4916	147.714	71.2807	100	8833	5.61	7.45	49.74
PJsoil_metav_000000098062	unknown	1637	33.2315	46.0898	12.5686	100	511	1.76	2.33	2.88
PJsoil_metav_000000072026	k__Viruses;p__Uroviricota;c__Caudoviricetes;o__Caudovirales;f__Siphoviridae;g__Gorganvirus;s__Proteus_virus_Isfahan	2017	55.3793	6.7115	3.449	100	90	0.25	0.33	0.51
PJsoil_metav_000000011592	k__Viruses;p__Uroviricota;c__Caudoviricetes;o__Caudovirales;f__Siphoviridae	7141	56.6167	13.0566	6.5757	100	634	0.5	0.66	3.57
PJsoil_metav_000000021774	k__Viruses;p__Uroviricota;c__Caudoviricetes;o__Caudovirales;f__Siphoviridae;g__Cheoctovirus;s__Mycobacterium_phage_WIVsmall	4583	66.8558	17.5008	6.9946	100	548	0.67	0.89	3.09
PJsoil_metav_000000099261	unknown	1624	40.2709	7.7765	4.3707	100	84	0.29	0.39	0.47
PJsoil_metav_000000127770	unknown	1367	70.812	13.0278	5.4474	100	121	0.5	0.66	0.68
PJsoil_metav_000000129234	unknown	1356	69.6903	7.6954	3.4943	100	72	0.3	0.4	0.41
PJsoil_metav_000000117974	k__Viruses;p__Uroviricota;c__Caudoviricetes;o__Caudovirales	1443	36.5904	4.9085	3.4858	100	47	0.18	0.24	0.26
PJsoil_metav_000000153694	unknown	1205	56.7635	7.3469	5.948	100	59	0.28	0.37	0.33
PJsoil_metav_000000010121	unknown	7839	59.727	10.6594	5.4165	100	567	0.41	0.54	3.19
PJsoil_metav_000000039952	k__Viruses;p__Uroviricota;c__Caudoviricetes;o__Caudovirales;f__Myoviridae;g__Eurybiavirus;s__Prochlorococcus_virus_MED4-213	3016	56.6976	8.4721	5.1389	100	172	0.32	0.43	0.97
PJsoil_metav_000000017719	unknown	5294	66.6793	16.0648	7.43	100	575	0.61	0.81	3.24
PJsoil_metav_000000025374	unknown	4116	70.8941	10.6531	6.4468	100	305	0.42	0.55	1.72
PJsoil_metav_000000111661	unknown	1497	65.3975	13.316	8.5468	100	163	0.61	0.81	0.92
PJsoil_metav_000000040983	unknown	2965	68.3642	61.1052	39.6472	100	1250	2.37	3.15	7.04
PJsoil_metav_000000059939	unknown	2289	65.6619	8.3032	3.0832	100	129	0.32	0.42	0.73
PJsoil_metav_000000053487	unknown	2475	66.4646	9.5018	4.819	100	157	0.36	0.47	0.88
PJsoil_metav_000000061605	k__Viruses;p__Uroviricota;c__Caudoviricetes;o__Caudovirales;f__Siphoviridae;g__Vieuvirus;s__Acinetobacter_phage_Ab105-2phi	2247	62.5278	8.5888	4.2969	100	132	0.33	0.44	0.74
PJsoil_metav_000000105427	unknown	1559	64.0154	5.8159	3.3385	100	62	0.22	0.3	0.35
PJsoil_metav_000000079377	unknown	1889	67.0725	6.2837	3.7511	99.4177	80	0.24	0.32	0.45
PJsoil_metav_000000075054	unknown	1961	68.8424	15.4605	7.3293	100	205	0.59	0.78	1.15
PJsoil_metav_000000133547	unknown	1326	54.9774	13.7383	7.9091	100	123	0.52	0.69	0.69
PJsoil_metav_000000021402	unknown	4638	63.8637	13.2928	6.0408	100	413	0.5	0.67	2.33
PJsoil_metav_000000033992	unknown	3372	40.866	13.4837	7.7578	100	302	0.5	0.67	1.7
PJsoil_metav_000000194596	unknown	1028	63.035	19.5603	8.0769	100	137	0.75	1	0.77
PJsoil_metav_000000025621	unknown	4087	70.712	10.8503	5.2268	100	298	0.41	0.55	1.68
PJsoil_metav_000000096256	k__Viruses;p__Uroviricota;c__Caudoviricetes;o__Caudovirales;f__Siphoviridae	1658	70.9891	13.8269	7.1157	100	161	0.55	0.73	0.91
PJsoil_metav_000000144718	unknown	1255	64.6215	7.5538	3.7387	99.8406	64	0.29	0.38	0.36
PJsoil_metav_000000024955	unknown	4164	53.05	94.444	71.3064	100	2632	3.56	4.73	14.82
PJsoil_metav_000000022706	unknown	4451	40.8448	15.215	6.0339	100	450	0.57	0.76	2.53
PJsoil_metav_000000164853	unknown	1150	70.2609	6.0887	4.1004	100	47	0.23	0.31	0.26
PJsoil_metav_000000021038	unknown	4699	70.0575	30.066	10.3487	100	961	1.15	1.53	5.41
PJsoil_metav_000000025373	k__Viruses;p__Uroviricota;c__Caudoviricetes;o__Caudovirales;f__Siphoviridae;g__Nocardia_phage_P3.1_-_no_g_rank;s__Nocardia_phage_P3.1	4116	69.3149	13.027	6.3241	100	368	0.5	0.67	2.07
PJsoil_metav_000000024181	k__Viruses;p__uncultured_Mediterranean_phage_-_no_g_rank_-_no_f_rank_-_no_o_rank_-_no_c_rank_-_no_p_rank;c__uncultured_Mediterranean_phage_-_no_g_rank_-_no_f_rank_-_no_o_rank_-_no_c_rank;o__uncultured_Mediterranean_phage_-_no_g_rank_-_no_f_rank_-_no_o_rank;f__uncultured_Mediterranean_phage_-_no_g_rank_-_no_f_rank;g__uncultured_Mediterranean_phage_-_no_g_rank;s__uncultured_Mediterranean_phage	4254	56.6291	12.343	7.1865	100	357	0.47	0.63	2.01
PJsoil_metav_000000048259	k__Viruses;p__Uroviricota;c__Caudoviricetes;o__Caudovirales;f__Podoviridae;g__Rhizobium_phage_RHph_I1_23_-_no_g_rank;s__Rhizobium_phage_RHph_I1_23	2653	59.7814	76.3995	19.1031	100	1369	2.91	3.86	7.71
PJsoil_metav_000000042311	unknown	2902	68.2977	9.236	4.326	100	183	0.36	0.47	1.03
PJsoil_metav_000000058534	k__Viruses;p__Prokaryotic_dsDNA_virus_sp._-_no_g_rank_-_no_f_rank_-_no_o_rank_-_no_c_rank_-_no_p_rank;c__Prokaryotic_dsDNA_virus_sp._-_no_g_rank_-_no_f_rank_-_no_o_rank_-_no_c_rank;o__Prokaryotic_dsDNA_virus_sp._-_no_g_rank_-_no_f_rank_-_no_o_rank;f__Prokaryotic_dsDNA_virus_sp._-_no_g_rank_-_no_f_rank;g__Prokaryotic_dsDNA_virus_sp._-_no_g_rank;s__Prokaryotic_dsDNA_virus_sp.	2327	64.0309	9.2858	5.1073	100	155	0.38	0.5	0.87
PJsoil_metav_000000046373	unknown	2726	58.4373	9.3368	5.6565	100	171	0.35	0.47	0.96
PJsoil_metav_000000041368	k__Viruses;p__Uroviricota;c__Caudoviricetes;o__Caudovirales;f__Myoviridae;g__Arthrobacter_phage_Bumble_-_no_g_rank;s__Arthrobacter_phage_Bumble	2947	63.149	11.1676	5.6301	98.8802	223	0.43	0.57	1.26
PJsoil_metav_000000006466	k__Viruses;p__Uroviricota;c__Caudoviricetes;o__Caudovirales;f__Siphoviridae;g__Pulverervirus;s__Propionibacterium_virus_PFR1	10826	67.2732	13.5399	6.3035	100	987	0.51	0.68	5.56
PJsoil_metav_000000161612	unknown	1165	68.8412	8.4567	4.3699	100	67	0.32	0.43	0.38
PJsoil_metav_000000027546	k__Viruses;p__Uroviricota;c__Caudoviricetes;o__Caudovirales;f__Siphoviridae;g__Cronusvirus;s__Dinoroseobacter_phage_vB_DshS-R4C	3890	65.7841	10.5555	6.4072	100	285	0.41	0.55	1.6
PJsoil_metav_000000134462	unknown	1320	53.0303	7.6712	3.2844	98.3333	70	0.3	0.4	0.39
PJsoil_metav_000000033692	unknown	3394	47.584	45.7958	13.0145	100	1047	1.74	2.31	5.9
PJsoil_metav_000000100327	unknown	1613	66.77	7.7384	4.0878	100	90	0.31	0.42	0.51
PJsoil_metav_000000008694	k__Viruses	8741	63.5854	11.4967	5.708	100	683	0.44	0.58	3.85
PJsoil_metav_000000161992	k__Viruses;p__Uroviricota;c__Caudoviricetes;o__Caudovirales;f__Siphoviridae;g__Pseudomonas_phage_PS-1_-_no_g_rank;s__Pseudomonas_phage_PS-1	1163	63.7145	8.7911	4.1724	97.5924	70	0.34	0.45	0.39
PJsoil_metav_000000163157	k__Viruses;p__Uroviricota;c__Caudoviricetes;o__Caudovirales;f__Siphoviridae;g__Pepyhexavirus;s__Rhodococcus_virus_Pepy6	1157	57.0441	90.8289	35.2425	100	738	3.59	4.77	4.16
PJsoil_metav_000000173951	unknown	1108	60.5596	12.898	7.743	98.556	106	0.54	0.72	0.6
PJsoil_metav_000000138891	k__Viruses;p__Uroviricota;c__Caudoviricetes;o__Caudovirales;f__Siphoviridae;g__Pseudomonas_phage_vB_PaS_IME307_-_no_g_rank;s__Pseudomonas_phage_vB_PaS_IME307	1291	63.5941	16.6995	13.9834	100	148	0.65	0.86	0.83
PJsoil_metav_000000007874	unknown	9395	57.9564	13.0487	6.1589	100	832	0.5	0.66	4.69
PJsoil_metav_000000060716	unknown	2269	64.4777	5.4372	3.3127	100	83	0.21	0.27	0.47
PJsoil_metav_000000096101	unknown	1661	66.8272	4.0289	1.9826	100	45	0.15	0.2	0.25
PJsoil_metav_000000040914	k__Viruses;p__Uroviricota;c__Caudoviricetes;o__Caudovirales	2969	69.1479	12.3483	6.4385	100	248	0.47	0.62	1.4
PJsoil_metav_000000052504	unknown	2505	63.992	10.2731	5.1482	100	174	0.39	0.52	0.98
PJsoil_metav_000000061358	unknown	2252	55.1066	65.2669	22.25	100	987	2.47	3.28	5.56
PJsoil_metav_000000005843	k__Viruses;p__Uroviricota;c__Caudoviricetes;o__Caudovirales;f__Siphoviridae	11611	60.2274	42.5493	17.5486	100	3330	1.62	2.14	18.75
PJsoil_metav_000000084395	unknown	1813	65.5819	10.1087	5.1715	100	130	0.4	0.54	0.73
PJsoil_metav_000000159379	unknown	1176	32.8231	8.4855	3.3347	100	68	0.33	0.43	0.38
PJsoil_metav_000000099464	unknown	1622	66.2762	8.164	5.6765	99.9383	91	0.32	0.42	0.51
PJsoil_metav_000000105728	unknown	1555	67.5241	33.1543	10.0365	100	360	1.3	1.73	2.03
PJsoil_metav_000000010890	k__Viruses;p__Uroviricota;c__Caudoviricetes;o__Caudovirales	7454	67.5074	78.1177	112.681	100	3926	2.97	3.94	22.11
PJsoil_metav_000000028229	k__Viruses;p__Bacteriophage_sp._-_no_g_rank_-_no_f_rank_-_no_o_rank_-_no_c_rank_-_no_p_rank;c__Bacteriophage_sp._-_no_g_rank_-_no_f_rank_-_no_o_rank_-_no_c_rank;o__Bacteriophage_sp._-_no_g_rank_-_no_f_rank_-_no_o_rank;f__Bacteriophage_sp._-_no_g_rank_-_no_f_rank;g__Bacteriophage_sp._-_no_g_rank;s__Bacteriophage_sp.	3824	48.3787	13.9888	8.2937	100	359	0.53	0.7	2.02
PJsoil_metav_000000029778	unknown	3690	44.4986	10.5699	6.2026	100	275	0.42	0.56	1.55
PJsoil_metav_000000049308	unknown	2615	59.7706	20.2964	9.8304	100	363	0.78	1.04	2.04
PJsoil_metav_000000017798	k__Viruses;p__Uroviricota;c__Caudoviricetes;o__Caudovirales;f__Siphoviridae	5279	66.6793	40.1858	12.6915	100	1430	1.53	2.03	8.05
PJsoil_metav_000000014566	k__Viruses;p__Uroviricota;c__Caudoviricetes;o__Caudovirales;f__Siphoviridae;g__Rhodobacter_phage_RcNL1_-_no_g_rank;s__Rhodobacter_phage_RcNL1	6070	63.6079	11.2259	6.0231	99.4728	459	0.43	0.57	2.58
PJsoil_metav_000000043989	k__Viruses;p__Uroviricota;c__Caudoviricetes;o__Caudovirales;f__Siphoviridae;g__Sanovirus;s__Xylella_virus_Sano	2826	46.0014	8.7045	4.581	100	164	0.33	0.43	0.92
PJsoil_metav_000000062209	unknown	2231	71.0444	17.3922	9.3819	100	285	0.72	0.96	1.6
PJsoil_metav_000000090232	k__Viruses;p__Prokaryotic_dsDNA_virus_sp._-_no_g_rank_-_no_f_rank_-_no_o_rank_-_no_c_rank_-_no_p_rank;c__Prokaryotic_dsDNA_virus_sp._-_no_g_rank_-_no_f_rank_-_no_o_rank_-_no_c_rank;o__Prokaryotic_dsDNA_virus_sp._-_no_g_rank_-_no_f_rank_-_no_o_rank;f__Prokaryotic_dsDNA_virus_sp._-_no_g_rank_-_no_f_rank;g__Prokaryotic_dsDNA_virus_sp._-_no_g_rank;s__Prokaryotic_dsDNA_virus_sp.	1733	58.6844	11.5551	6.1704	99.5961	138	0.45	0.6	0.78
PJsoil_metav_000000010410	unknown	7694	65.2586	19.39	11.1413	100	1011	0.74	0.98	5.69
PJsoil_metav_000000005040	unknown	12843	50.9694	14.7055	6.8284	99.9299	1261	0.55	0.73	7.1
PJsoil_metav_000000030004	k__Viruses;p__Bacteriophage_sp._-_no_g_rank_-_no_f_rank_-_no_o_rank_-_no_c_rank_-_no_p_rank;c__Bacteriophage_sp._-_no_g_rank_-_no_f_rank_-_no_o_rank_-_no_c_rank;o__Bacteriophage_sp._-_no_g_rank_-_no_f_rank_-_no_o_rank;f__Bacteriophage_sp._-_no_g_rank_-_no_f_rank;g__Bacteriophage_sp._-_no_g_rank;s__Bacteriophage_sp.	3669	64.5135	46.6206	13.3784	100	1152	1.77	2.35	6.49
PJsoil_metav_000000013512	unknown	6407	50.0078	10.1764	4.9969	100	439	0.39	0.51	2.47
PJsoil_metav_000000019142	k__Viruses;p__Uroviricota;c__Caudoviricetes;o__Caudovirales;f__Siphoviridae;g__Arthrobacter_phage_Beagle_-_no_g_rank;s__Arthrobacter_phage_Beagle	5013	60.2035	39.678	12.5189	100	1358	1.53	2.03	7.65
PJsoil_metav_000000031231	unknown	3571	61.2994	13.7309	6.2913	100	329	0.52	0.69	1.85
PJsoil_metav_000000002446	k__Viruses	21087	55.8923	18.6537	6.8212	100	2639	0.7	0.94	14.86
PJsoil_metav_000000036846	k__Viruses;p__Prokaryotic_dsDNA_virus_sp._-_no_g_rank_-_no_f_rank_-_no_o_rank_-_no_c_rank_-_no_p_rank;c__Prokaryotic_dsDNA_virus_sp._-_no_g_rank_-_no_f_rank_-_no_o_rank_-_no_c_rank;o__Prokaryotic_dsDNA_virus_sp._-_no_g_rank_-_no_f_rank_-_no_o_rank;f__Prokaryotic_dsDNA_virus_sp._-_no_g_rank_-_no_f_rank;g__Prokaryotic_dsDNA_virus_sp._-_no_g_rank;s__Prokaryotic_dsDNA_virus_sp.	3193	65.1738	161.517	44.3036	100	3470	6.12	8.13	19.54
PJsoil_metav_000000031366	unknown	3561	62.5386	17.9905	7.2229	100	440	0.7	0.92	2.48
PJsoil_metav_000000003384	k__Viruses;p__Uroviricota;c__Caudoviricetes;o__Caudovirales;f__Siphoviridae;g__Bifidobacterium_phage_BitterVaud1_-_no_g_rank;s__Bifidobacterium_phage_BitterVaud1	16976	69.2507	41.4217	12.8732	100	4759	1.58	2.1	26.8
PJsoil_metav_000000047396	unknown	2687	51.47	30.0197	8.532	100	543	1.14	1.51	3.06
PJsoil_metav_000000133275	k__Viruses;p__Prokaryotic_dsDNA_virus_sp._-_no_g_rank_-_no_f_rank_-_no_o_rank_-_no_c_rank_-_no_p_rank;c__Prokaryotic_dsDNA_virus_sp._-_no_g_rank_-_no_f_rank_-_no_o_rank_-_no_c_rank;o__Prokaryotic_dsDNA_virus_sp._-_no_g_rank_-_no_f_rank_-_no_o_rank;f__Prokaryotic_dsDNA_virus_sp._-_no_g_rank_-_no_f_rank;g__Prokaryotic_dsDNA_virus_sp._-_no_g_rank;s__Prokaryotic_dsDNA_virus_sp.	1328	63.4036	8.6627	5.2566	100	78	0.33	0.44	0.44
PJsoil_metav_000000024448	k__Viruses;p__Uroviricota;c__Caudoviricetes;o__Caudovirales;f__Siphoviridae;g__Trinavirus;s__Rhodococcus_virus_Trina	4223	41.0609	7.3644	4.2511	100	208	0.28	0.37	1.17
PJsoil_metav_000000023010	k__Viruses;p__Uroviricota;c__Caudoviricetes;o__Caudovirales;f__Siphoviridae	4408	61.1162	9.7241	4.8206	100	288	0.37	0.49	1.62
PJsoil_metav_000000043497	unknown	2848	41.573	18.0488	7.1259	100	346	0.68	0.91	1.95
PJsoil_metav_000000086319	unknown	1785	59.3838	48.3401	28.0809	99.8319	580	1.83	2.43	3.27
PJsoil_metav_000000157793	unknown	1184	50.2534	6.9679	2.9942	100	55	0.26	0.35	0.31
PJsoil_metav_000000196537	unknown	1022	64.4814	6.1859	3.8834	100	42	0.23	0.31	0.24
PJsoil_metav_000000163341	unknown	1157	60.242	5.8997	2.908	100	46	0.22	0.3	0.26
PJsoil_metav_000000122303	k__Viruses;p__Uroviricota;c__Caudoviricetes;o__Caudovirales;f__Myoviridae;g__Aurantimonas_phage_AmM-1_-_no_g_rank;s__Aurantimonas_phage_AmM-1	1407	67.1642	10.0135	6.3697	100	95	0.38	0.5	0.53
PJsoil_metav_000000007848	k__Viruses;p__Uroviricota;c__Caudoviricetes;o__Caudovirales;f__Siphoviridae;g__Manhattanvirus;s__Arthrobacter_phage_DrSierra	9415	68.2315	20.8003	9.6022	100	1323	0.79	1.05	7.45
PJsoil_metav_000000063993	k__Viruses;p__Uroviricota;c__Caudoviricetes;o__Caudovirales;f__Myoviridae;g__Aresaunavirus;s__Ralstonia_virus_RSY1	2187	63.1916	13.4723	5.2533	100	198	0.51	0.68	1.12
PJsoil_metav_000000088805	unknown	1752	67.9224	7.8739	4.4407	100	96	0.31	0.41	0.54
PJsoil_metav_000000073374	k__Viruses;p__Uroviricota;c__Caudoviricetes;o__Caudovirales;f__Siphoviridae	1992	63.253	9.3559	4.4453	100	126	0.36	0.47	0.71
PJsoil_metav_000000065883	unknown	2142	50.1401	32.9454	13.0835	100	470	1.24	1.64	2.65
PJsoil_metav_000000002326	k__Viruses;p__Uroviricota;c__Caudoviricetes;o__Caudovirales;f__Siphoviridae	21770	61.3964	21.3637	9.0672	100	3137	0.81	1.08	17.67
PJsoil_metav_000000017493	k__Viruses;p__Uroviricota;c__Caudoviricetes;o__Caudovirales;f__Myoviridae;g__Bcepmuvirus;s__Burkholderia_virus_phiE255	5341	70.4737	36.0037	14.0115	100	1313	1.38	1.84	7.39
PJsoil_metav_000000044096	unknown	2821	71.0741	11.5229	7.012	99.8228	220	0.44	0.58	1.24
PJsoil_metav_000000153915	k__Viruses;p__Uroviricota;c__Caudoviricetes;o__Caudovirales;f__Siphoviridae;g__Colossusvirus;s__Caulobacter_virus_CcrColossus	1204	63.9535	9.8131	6.067	100	81	0.38	0.5	0.46
PJsoil_metav_000000030422	k__Viruses;p__Uroviricota;c__Caudoviricetes;o__Caudovirales;f__Siphoviridae;g__Arthrobacter_phage_MargaretKali_-_no_g_rank;s__Arthrobacter_phage_MargaretKali	3634	67.6665	21.7881	7.3945	100	538	0.83	1.11	3.03
PJsoil_metav_000000031270	unknown	3568	60.37	11.2486	6.2815	100	267	0.42	0.56	1.5
PJsoil_metav_000000031076	unknown	3583	69.4669	41.6112	16.6499	100	1011	1.59	2.11	5.69
PJsoil_metav_000000069155	unknown	2073	57.6942	7.0265	4.254	98.4081	99	0.27	0.36	0.56
PJsoil_metav_000000058101	k__Viruses;p__Uroviricota;c__Caudoviricetes;o__Caudovirales	2338	63.858	14.2519	9.5872	100	230	0.55	0.74	1.3
PJsoil_metav_000000036705	unknown	3202	55.8401	9.6487	5.9494	100	211	0.37	0.49	1.19
PJsoil_metav_000000012367	k__Viruses;p__Uroviricota;c__Caudoviricetes;o__Caudovirales;f__Myoviridae;g__Pelagibacter_phage_Mosig_EXVC030M_-_no_g_rank;s__Pelagibacter_phage_Mosig_EXVC030M	6817	47.5429	19.1815	8.6064	100	873	0.72	0.96	4.92
PJsoil_metav_000000003375	unknown	17002	64.5336	14.4277	6.5477	100	1670	0.55	0.73	9.4
PJsoil_metav_000000123815	unknown	1396	48.9255	8.2636	4.8218	100	78	0.31	0.42	0.44
PJsoil_metav_000000118319	unknown	1440	44.1667	5.0812	1.9996	100	49	0.19	0.25	0.28
PJsoil_metav_000000146160	unknown	1247	54.8516	5.648	3.5302	100	47	0.21	0.28	0.26
PJsoil_metav_000000010271	unknown	7765	65.718	28.8297	11.1267	100	1508	1.09	1.45	8.49
PJsoil_metav_000000061528	unknown	2249	69.1863	7.7163	4.2216	100	117	0.29	0.39	0.66
PJsoil_metav_000000052545	k__Viruses;p__Cronobacter_phage_JK004_-_no_g_rank_-_no_f_rank_-_no_o_rank_-_no_c_rank_-_no_p_rank;c__Cronobacter_phage_JK004_-_no_g_rank_-_no_f_rank_-_no_o_rank_-_no_c_rank;o__Cronobacter_phage_JK004_-_no_g_rank_-_no_f_rank_-_no_o_rank;f__Cronobacter_phage_JK004_-_no_g_rank_-_no_f_rank;g__Cronobacter_phage_JK004_-_no_g_rank;s__Cronobacter_phage_JK004	2504	62.1406	7.2544	4.0175	100	121	0.27	0.36	0.68
PJsoil_metav_000000076217	k__Viruses;p__Uroviricota;c__Caudoviricetes;o__Caudovirales;f__Siphoviridae;g__Aeromonas_phage_AsXd-1_-_no_g_rank;s__Aeromonas_phage_AsXd-1	1941	64.3483	34.1741	12.6389	98.6605	453	1.31	1.75	2.55
PJsoil_metav_000000100853	k__Viruses;p__Uroviricota;c__Caudoviricetes;o__Caudovirales;f__Myoviridae;g__Xanthomonas_phage_XacN1_-_no_g_rank;s__Xanthomonas_phage_XacN1	1607	63.9701	10.8712	6.9622	100	124	0.43	0.58	0.7
PJsoil_metav_000000153812	unknown	1204	65.9468	12.3364	5.0968	100	103	0.48	0.64	0.58
PJsoil_metav_000000027741	k__Viruses;p__Uroviricota;c__Caudoviricetes;o__Caudovirales;f__Siphoviridae;g__Cinunavirus;s__Clavibacter_virus_CN1A	3870	48.6822	89.4695	20.9888	100	2326	3.38	4.49	13.1
PJsoil_metav_000000177998	unknown	1092	68.0403	7.869	3.6013	100	58	0.3	0.4	0.33
PJsoil_metav_000000199526	unknown	1011	59.8417	20	7.4587	100	137	0.76	1.01	0.77
PJsoil_metav_000000067668	k__Viruses;p__Prokaryotic_dsDNA_virus_sp._-_no_g_rank_-_no_f_rank_-_no_o_rank_-_no_c_rank_-_no_p_rank;c__Prokaryotic_dsDNA_virus_sp._-_no_g_rank_-_no_f_rank_-_no_o_rank_-_no_c_rank;o__Prokaryotic_dsDNA_virus_sp._-_no_g_rank_-_no_f_rank_-_no_o_rank;f__Prokaryotic_dsDNA_virus_sp._-_no_g_rank_-_no_f_rank;g__Prokaryotic_dsDNA_virus_sp._-_no_g_rank;s__Prokaryotic_dsDNA_virus_sp.	2104	65.3042	9.3574	4.7896	100	134	0.36	0.48	0.75
PJsoil_metav_000000033801	k__Viruses;p__Uroviricota;c__Caudoviricetes;o__Caudovirales;f__Siphoviridae;g__Brujitavirus;s__Mycobacterium_virus_Babsiella	3387	66.6667	31.0109	9.8816	100	717	1.19	1.58	4.04
PJsoil_metav_000000035924	unknown	3248	69.3966	19.3458	8.3528	100	446	0.77	1.03	2.51
PJsoil_metav_000000059918	k__Viruses;p__Uroviricota;c__Caudoviricetes;o__Caudovirales;f__Podoviridae;g__Myxoctovirus;s__Myxococcus_virus_Mx8	2289	65.225	17.5085	6.2609	100	273	0.67	0.89	1.54
PJsoil_metav_000000121424	unknown	1414	48.232	16.418	10.5807	100	156	0.62	0.83	0.88
PJsoil_metav_000000023157	k__Viruses;p__Uroviricota;c__Caudoviricetes;o__Caudovirales;f__Siphoviridae;g__Cyanophage_KBS-S-2A_-_no_g_rank;s__Cyanophage_KBS-S-2A	4390	67.836	13.5276	6.1066	100	410	0.53	0.7	2.31
PJsoil_metav_000000129705	unknown	1352	62.7959	40.9075	23.1591	100	379	1.58	2.1	2.13
PJsoil_metav_000000001422	unknown	29691	64.8547	87.8409	17.2295	100	17495	3.32	4.41	98.52
PJsoil_metav_000000073137	unknown	1996	67.0341	14.6814	5.7323	100	197	0.56	0.74	1.11
PJsoil_metav_000000080607	unknown	1869	59.5506	15.7116	6.1878	100	196	0.59	0.78	1.1
PJsoil_metav_000000088707	unknown	1753	65.7159	8.2248	3.7795	100	100	0.32	0.43	0.56
PJsoil_metav_000000050291	k__Viruses;p__Uroviricota;c__Caudoviricetes;o__Caudovirales;f__Siphoviridae;g__Rhodococcus_phage_NiceHouse_-_no_g_rank;s__Rhodococcus_phage_NiceHouse	2580	55.3488	7.2248	3.3839	100	124	0.27	0.36	0.7
PJsoil_metav_000000105249	unknown	1560	65.1282	16.4019	12.6086	100	173	0.62	0.83	0.97
PJsoil_metav_000000179391	k__Viruses;p__Prokaryotic_dsDNA_virus_sp._-_no_g_rank_-_no_f_rank_-_no_o_rank_-_no_c_rank_-_no_p_rank;c__Prokaryotic_dsDNA_virus_sp._-_no_g_rank_-_no_f_rank_-_no_o_rank_-_no_c_rank;o__Prokaryotic_dsDNA_virus_sp._-_no_g_rank_-_no_f_rank_-_no_o_rank;f__Prokaryotic_dsDNA_virus_sp._-_no_g_rank_-_no_f_rank;g__Prokaryotic_dsDNA_virus_sp._-_no_g_rank;s__Prokaryotic_dsDNA_virus_sp.	1086	62.0626	9.9926	4.6357	100	77	0.4	0.53	0.43
PJsoil_metav_000000080746	unknown	1867	68.9341	17.7777	9.5783	100	226	0.68	0.91	1.27
PJsoil_metav_000000082957	unknown	1834	62.5409	8.3233	4.2828	100	102	0.31	0.42	0.57
PJsoil_metav_000000010834	k__Viruses;p__Uroviricota;c__Caudoviricetes;o__Caudovirales;f__Siphoviridae;g__Pseudomonas_phage_PAJU2_-_no_g_rank;s__Pseudomonas_phage_PAJU2	7480	62.2861	11.76	7.6329	100	592	0.45	0.59	3.33
PJsoil_metav_000000043680	k__Viruses;p__Uroviricota;c__Caudoviricetes;o__Caudovirales;f__Myoviridae;g__Rhizobium_phage_RHph_I42_-_no_g_rank;s__Rhizobium_phage_RHph_I42	2840	68.9437	10.6377	6.9268	100	207	0.41	0.55	1.17
PJsoil_metav_000000106248	unknown	1550	42.5161	20.4748	11.4145	100	219	0.8	1.06	1.23
PJsoil_metav_000000102221	k__Viruses;p__Uroviricota;c__Caudoviricetes;o__Caudovirales;f__Podoviridae;g__Podoviridae_sp._ctg2L5_-_no_g_rank;s__Podoviridae_sp._ctg2L5	1592	54.1457	11.2601	6.284	100	127	0.45	0.6	0.72
PJsoil_metav_000000076793	unknown	1932	62.0083	6.3722	3.408	98.9648	82	0.24	0.32	0.46
PJsoil_metav_000000002296	unknown	22017	63.2466	40.5421	11.6524	100	6018	1.54	2.04	33.89
PJsoil_metav_000000062012	k__Viruses;p__Uroviricota;c__Caudoviricetes;o__Caudovirales	2236	65.966	23.5076	13.6806	100	359	0.9	1.2	2.02
PJsoil_metav_000000059720	k__Viruses;p__Xanthomonas_phage_vB_XciM_LucasX_-_no_g_rank_-_no_f_rank_-_no_o_rank_-_no_c_rank_-_no_p_rank;c__Xanthomonas_phage_vB_XciM_LucasX_-_no_g_rank_-_no_f_rank_-_no_o_rank_-_no_c_rank;o__Xanthomonas_phage_vB_XciM_LucasX_-_no_g_rank_-_no_f_rank_-_no_o_rank;f__Xanthomonas_phage_vB_XciM_LucasX_-_no_g_rank_-_no_f_rank;g__Xanthomonas_phage_vB_XciM_LucasX_-_no_g_rank;s__Xanthomonas_phage_vB_XciM…	2295	53.159	7.8732	3.3788	100	121	0.3	0.39	0.68
PJsoil_metav_000000045763	unknown	2750	48.6909	49.0727	12.774	100	914	1.87	2.49	5.15
PJsoil_metav_000000010835	unknown	7479	58.3634	26.1698	15.7893	100	1337	1.01	1.34	7.53
PJsoil_metav_000000151841	unknown	1215	47.8189	7.1202	3.8358	100	62	0.29	0.38	0.35
PJsoil_metav_000000078621	unknown	1901	72.6986	9.5176	4.2517	100	130	0.39	0.51	0.73
PJsoil_metav_000000024902	unknown	4170	70.048	14.6022	7.4502	100	451	0.61	0.81	2.54
PJsoil_metav_000000019642	unknown	4929	54.4938	19.4914	8.5203	100	646	0.74	0.98	3.64
PJsoil_metav_000000068485	k__Viruses;p__Uroviricota;c__Caudoviricetes;o__Caudovirales;f__Zobellviridae;g__Siovirus	2086	45.3979	17.279	11.3213	96.884	246	0.66	0.88	1.39
PJsoil_metav_000000119142	unknown	1433	30.1465	5.462	2.5875	100	52	0.2	0.27	0.29
PJsoil_metav_000000121399	unknown	1415	64.523	4.5555	1.9657	100	43	0.17	0.23	0.24
PJsoil_metav_000000117733	unknown	1444	68.9751	25.1309	13.7542	100	265	1.03	1.37	1.49
PJsoil_metav_000000109374	unknown	1518	56.8511	16.6917	5.9944	100	183	0.68	0.9	1.03
PJsoil_metav_000000019724	k__Viruses;p__Uroviricota;c__Caudoviricetes;o__Caudovirales	4915	65.4527	9.3937	4.4868	100	316	0.36	0.48	1.78
PJsoil_metav_000000002756	k__Viruses;p__Uroviricota;c__Caudoviricetes;o__Caudovirales;f__Siphoviridae	19449	65.8337	19.2685	8.2117	100	2515	0.73	0.97	14.16
PJsoil_metav_000000015200	unknown	5896	63.7212	26.424	18.0528	100	1055	1.01	1.34	5.94
PJsoil_metav_000000076921	k__Viruses;p__Uroviricota;c__Caudoviricetes;o__Caudovirales;f__Siphoviridae	1930	57.3057	5.7668	3.6165	100	74	0.22	0.29	0.42
PJsoil_metav_000000036056	unknown	3239	62.0871	15.4477	5.6392	100	338	0.59	0.78	1.9
PJsoil_metav_000000078540	k__Viruses;p__Uroviricota;c__Caudoviricetes;o__Caudovirales	1902	52.4711	8.9238	4.4236	100	113	0.33	0.44	0.64
PJsoil_metav_000000148118	unknown	1235	66.2348	8.1611	3.7829	100	69	0.31	0.42	0.39
PJsoil_metav_000000077967	unknown	1911	63.7363	92.2302	23.2037	100	1191	3.51	4.66	6.71
PJsoil_metav_000000010569	unknown	7609	46.537	10.0697	5.0326	100	513	0.38	0.5	2.89
PJsoil_metav_000000048140	unknown	2658	65.6132	50.2077	13.6411	100	925	1.96	2.6	5.21
PJsoil_metav_000000066039	unknown	2139	68.4432	40.2108	14.0048	100	590	1.55	2.06	3.32
PJsoil_metav_000000155967	unknown	1193	39.7318	7.7016	4.5733	100	61	0.29	0.38	0.34
PJsoil_metav_000000129241	k__Viruses;p__Uroviricota;c__Caudoviricetes;o__Caudovirales;f__Podoviridae;g__Kelquatrovirus;s__Burkholderia_virus_KL4	1356	65.4867	7.2515	3.8504	100	67	0.28	0.37	0.38
PJsoil_metav_000000025078	k__Viruses;p__Uroviricota;c__Caudoviricetes;o__Caudovirales;f__Siphoviridae;g__Phage_AS32_-_no_g_rank;s__Phage_AS32	4149	67.7754	10.8723	5.918	100	306	0.42	0.55	1.72
PJsoil_metav_000000035673	unknown	3263	61.3546	13.3776	5.7347	100	291	0.5	0.67	1.64
PJsoil_metav_000000033391	k__Viruses	3416	34.4262	29.5785	17.6074	100	692	1.14	1.51	3.9
PJsoil_metav_000000003877	k__Viruses;p__Uroviricota;c__Caudoviricetes;o__Caudovirales	15400	60.526	13.5489	6.563	100	1396	0.51	0.68	7.86
PJsoil_metav_000000029144	k__Viruses;p__Uroviricota;c__Caudoviricetes;o__Caudovirales;f__Siphoviridae	3745	66.3818	7.631	4.652	100	193	0.29	0.39	1.09
PJsoil_metav_000000022626	unknown	4460	66.9955	8.6657	4.3206	100	260	0.33	0.44	1.46
PJsoil_metav_000000032432	k__Viruses;p__Uroviricota;c__Caudoviricetes;o__Caudovirales;f__Myoviridae;g__Rhodococcus_phage_E3_-_no_g_rank;s__Rhodococcus_phage_E3	3487	65.0703	10.0964	4.5273	100	243	0.39	0.52	1.37
PJsoil_metav_000000022011	k__Viruses;p__Uroviricota;c__Caudoviricetes;o__Caudovirales	4548	67.2164	20.6992	9.9183	100	634	0.79	1.04	3.57
PJsoil_metav_000000044968	k__Viruses;p__Uroviricota;c__Caudoviricetes;o__Caudovirales;f__Siphoviridae;g__Arthrobacter_phage_Odyssey395_-_no_g_rank;s__Arthrobacter_phage_Odyssey395	2784	71.9109	12.3894	6.1286	100	238	0.48	0.64	1.34
PJsoil_metav_000000087162	unknown	1774	46.956	62.2215	14.6032	100	742	2.36	3.13	4.18
PJsoil_metav_000000018935	k__Viruses;p__Prokaryotic_dsDNA_virus_sp._-_no_g_rank_-_no_f_rank_-_no_o_rank_-_no_c_rank_-_no_p_rank;c__Prokaryotic_dsDNA_virus_sp._-_no_g_rank_-_no_f_rank_-_no_o_rank_-_no_c_rank;o__Prokaryotic_dsDNA_virus_sp._-_no_g_rank_-_no_f_rank_-_no_o_rank;f__Prokaryotic_dsDNA_virus_sp._-_no_g_rank_-_no_f_rank;g__Prokaryotic_dsDNA_virus_sp._-_no_g_rank;s__Prokaryotic_dsDNA_virus_sp.	5051	42.5658	15.7468	8.3176	100	533	0.59	0.79	3
PJsoil_metav_000000049241	k__Viruses;p__Uroviricota;c__Caudoviricetes;o__Caudovirales;f__Podoviridae;g__Rhizobium_phage_RHph_Y1_10_-_no_g_rank;s__Rhizobium_phage_RHph_Y1_10	2617	62.0176	30.0799	11.0229	99.9236	546	1.17	1.56	3.07
PJsoil_metav_000000045097	unknown	2779	59.3739	8.2343	4.0712	100	153	0.31	0.41	0.86
PJsoil_metav_000000060996	unknown	2261	53.7815	21.8045	7.6175	100	337	0.84	1.11	1.9
PJsoil_metav_000000077064	k__Viruses;p__Uroviricota;c__Caudoviricetes;o__Caudovirales;f__Siphoviridae;g__Rhizobium_phage_RHph_Y1_11_-_no_g_rank;s__Rhizobium_phage_RHph_Y1_11	1927	62.0135	7.4878	4.9496	100	96	0.28	0.37	0.54
PJsoil_metav_000000013349	k__Viruses;p__Uroviricota;c__Caudoviricetes;o__Caudovirales;f__Siphoviridae;g__Croceibacter_phage_P2559Y_-_no_g_rank;s__Croceibacter_phage_P2559Y	6456	49.6437	14.6733	22.7549	100	792	0.69	0.92	4.46
PJsoil_metav_000000165735	unknown	1145	35.1965	25.869	9.8792	100	207	1.02	1.35	1.17
PJsoil_metav_000000142340	unknown	1270	68.0315	5.6717	3.3147	100	48	0.21	0.28	0.27
PJsoil_metav_000000018211	k__Viruses;p__Uroviricota;c__Caudoviricetes;o__Caudovirales;f__Siphoviridae	5197	68.5011	77.2717	71.0573	100	2757	2.99	3.97	15.53
PJsoil_metav_000000042893	unknown	2874	65.3097	9.8768	4.5363	100	192	0.38	0.5	1.08
PJsoil_metav_000000070402	k__Viruses;p__Uroviricota;c__Caudoviricetes;o__Caudovirales	2048	56.543	99.3247	65.2878	100	1425	3.92	5.2	8.02
PJsoil_metav_000000114536	k__Viruses;p__Uroviricota;c__Caudoviricetes;o__Caudovirales;f__Myoviridae;g__Vibrio_phage_1.029.O._10N.261.55.A7_-_no_g_rank;s__Vibrio_phage_1.029.O._10N.261.55.A7	1471	59.8912	30.5758	14.7862	100	306	1.17	1.56	1.72
PJsoil_metav_000000016976	unknown	5453	65.6703	11.7141	6.2022	100	430	0.44	0.59	2.42
PJsoil_metav_000000152864	unknown	1209	64.5161	17.9429	9.1767	98.7593	151	0.7	0.93	0.85
PJsoil_metav_000000052155	k__Viruses;p__Prokaryotic_dsDNA_virus_sp._-_no_g_rank_-_no_f_rank_-_no_o_rank_-_no_c_rank_-_no_p_rank;c__Prokaryotic_dsDNA_virus_sp._-_no_g_rank_-_no_f_rank_-_no_o_rank_-_no_c_rank;o__Prokaryotic_dsDNA_virus_sp._-_no_g_rank_-_no_f_rank_-_no_o_rank;f__Prokaryotic_dsDNA_virus_sp._-_no_g_rank_-_no_f_rank;g__Prokaryotic_dsDNA_virus_sp._-_no_g_rank;s__Prokaryotic_dsDNA_virus_sp.	2515	64.2545	12.6167	5.8221	100	216	0.48	0.64	1.22
PJsoil_metav_000000006024	k__Viruses;p__Uroviricota;c__Caudoviricetes;o__Caudovirales	11367	52.582	15.3683	6.9998	100	1182	0.59	0.78	6.66
PJsoil_metav_000000044707	k__Viruses;p__Uroviricota;c__Caudoviricetes;o__Caudovirales;f__Myoviridae;g__Myoviridae_sp._-_no_g_rank;s__Myoviridae_sp.	2795	59.2844	18.8107	9.8467	99.8211	363	0.73	0.97	2.04
PJsoil_metav_000000111343	unknown	1500	66.3333	14.3267	6.3125	100	147	0.55	0.73	0.83
PJsoil_metav_000000002134	unknown	23067	63.6407	130.326	45.0096	100	20132	4.92	6.53	113.37
PJsoil_metav_000000098628	unknown	1631	59.2888	8.8418	4.3345	100	97	0.33	0.44	0.55
PJsoil_metav_000000078130	unknown	1909	62.6506	7.6747	3.6463	100	98	0.29	0.38	0.55
PJsoil_metav_000000161591	unknown	1165	48.6695	8.6283	4.1261	100	68	0.33	0.44	0.38
PJsoil_metav_000000139239	unknown	1289	63.46	8.6028	4.5545	100	79	0.35	0.46	0.44
PJsoil_metav_000000013456	unknown	6426	70.1369	14.3336	6.2338	100	626	0.55	0.73	3.53
PJsoil_metav_000000138320	unknown	1295	64.3243	8.3042	5.4351	100	72	0.31	0.42	0.41
PJsoil_metav_000000033519	unknown	3408	61.1209	5.5208	2.8373	100	126	0.21	0.28	0.71
PJsoil_metav_000000051538	unknown	2535	68.0473	27.5992	12.5205	100	493	1.1	1.45	2.78
PJsoil_metav_000000038587	k__Viruses;p__Uroviricota;c__Caudoviricetes;o__Caudovirales	3091	66.1598	10.1398	4.7539	100	212	0.39	0.51	1.19
PJsoil_metav_000000113300	unknown	1482	54.6559	6.9001	4.7904	100	70	0.27	0.35	0.39
PJsoil_metav_000000036022	unknown	3242	38.1863	10.2859	5.2568	99.1672	223	0.39	0.51	1.26
PJsoil_metav_000000024015	unknown	4275	57.8012	48.6077	19.3413	100	1421	1.87	2.49	8
PJsoil_metav_000000052529	unknown	2504	74.1214	13.6282	6.2584	100	242	0.54	0.72	1.36
PJsoil_metav_000000032892	unknown	3452	65.3824	8.9887	4.4594	100	207	0.34	0.45	1.17
PJsoil_metav_000000113822	unknown	1477	60.6635	13.5376	6.0283	100	134	0.51	0.68	0.75
PJsoil_metav_000000007130	unknown	10089	64.1491	10.9311	5.8101	100	750	0.42	0.56	4.22
PJsoil_metav_000000055334	unknown	2417	60.0331	22.2276	9.2515	100	372	0.87	1.15	2.09
PJsoil_metav_000000063794	unknown	2192	66.5602	13.516	5.317	99.1332	205	0.53	0.7	1.15
PJsoil_metav_000000146168	k__Viruses;p__Uroviricota;c__Caudoviricetes;o__Caudovirales;f__Podoviridae;g__Rhizobium_phage_RHph_Y25_-_no_g_rank;s__Rhizobium_phage_RHph_Y25	1247	60.4651	5.3994	2.7364	100	46	0.21	0.28	0.26
PJsoil_metav_000000054833	k__Viruses;p__Uroviricota;c__Caudoviricetes;o__Caudovirales	2433	57.0078	7.9873	3.0916	100	133	0.31	0.41	0.75
PJsoil_metav_000000043713	unknown	2838	59.8309	13.3534	7.0547	100	253	0.5	0.67	1.42
PJsoil_metav_000000019434	unknown	4964	40.3102	23.2311	12.2611	99.7381	774	0.88	1.17	4.36
PJsoil_metav_000000159432	unknown	1176	50	5.8861	3.0851	100	46	0.22	0.29	0.26
PJsoil_metav_000000129350	unknown	1355	56.0148	8.2996	4.436	100	76	0.32	0.42	0.43
PJsoil_metav_000000005630	k__Viruses;p__Uroviricota;c__Caudoviricetes;o__Caudovirales	11904	62.416	25.1149	8.6515	100	2016	0.95	1.27	11.35
PJsoil_metav_000000085280	unknown	1800	42.2222	7.45	3.5941	100	89	0.28	0.37	0.5
PJsoil_metav_000000005881	k__Viruses;p__Uroviricota;c__Caudoviricetes;o__Caudovirales;f__Siphoviridae;g__Brujitavirus;s__Mycobacterium_virus_Babsiella	11564	69.2494	31.527	14.7625	100	2490	1.21	1.61	14.02
PJsoil_metav_000000019949	k__Viruses;p__Prokaryotic_dsDNA_virus_sp._-_no_g_rank_-_no_f_rank_-_no_o_rank_-_no_c_rank_-_no_p_rank;c__Prokaryotic_dsDNA_virus_sp._-_no_g_rank_-_no_f_rank_-_no_o_rank_-_no_c_rank;o__Prokaryotic_dsDNA_virus_sp._-_no_g_rank_-_no_f_rank_-_no_o_rank;f__Prokaryotic_dsDNA_virus_sp._-_no_g_rank_-_no_f_rank;g__Prokaryotic_dsDNA_virus_sp._-_no_g_rank;s__Prokaryotic_dsDNA_virus_sp.	4873	67.9869	9.8857	5.0135	100	322	0.37	0.49	1.81
PJsoil_metav_000000164685	unknown	1151	55.4301	4.5943	3.3183	100	36	0.18	0.23	0.2
PJsoil_metav_000000194500	unknown	1029	59.6696	5.5539	2.3881	100	38	0.21	0.28	0.21
PJsoil_metav_000000047938	k__Viruses;p__Uroviricota;c__Caudoviricetes;o__Caudovirales;f__Siphoviridae;g__uncultured_Mediterranean_phage_uvMED_-_no_g_rank;s__uncultured_Mediterranean_phage_uvMED	2666	58.8522	10.6523	6.2105	100	189	0.4	0.53	1.06
PJsoil_metav_000000021027	unknown	4701	66.6241	9.0081	5.2346	100	290	0.35	0.46	1.63
PJsoil_metav_000000135208	unknown	1315	63.346	10.6167	6.1016	100	93	0.4	0.53	0.52
PJsoil_metav_000000092001	unknown	1710	61.5205	6.8731	3.7611	100	79	0.26	0.35	0.44
PJsoil_metav_000000104039	unknown	1572	61.9593	12.0789	5.8311	100	127	0.45	0.6	0.72
PJsoil_metav_000000040438	unknown	2992	70.5882	12.1771	5.2955	100	249	0.47	0.62	1.4
PJsoil_metav_000000004264	unknown	14455	66.586	2199.79	773.559	100	214754	83.67	111.11	1209.4
PJsoil_metav_000000126432	unknown	1377	66.5214	9.8802	4.4295	98.1845	98	0.4	0.53	0.55
PJsoil_metav_000000045045	unknown	2781	57.4613	11.8191	4.5298	100	221	0.45	0.59	1.24
PJsoil_metav_000000009462	k__Viruses;p__Uroviricota;c__Caudoviricetes;o__Caudovirales;f__uncultured_Caudovirales_phage_-_no_g_rank_-_no_f_rank;g__uncultured_Caudovirales_phage_-_no_g_rank;s__uncultured_Caudovirales_phage	8239	71.5014	17.1432	7.9317	99.466	975	0.67	0.89	5.49
PJsoil_metav_000000129827	unknown	1352	66.9379	6.196	2.4551	100	56	0.23	0.31	0.32
PJsoil_metav_000000078843	unknown	1897	66.8424	8.9004	4.21	100	114	0.34	0.45	0.64
PJsoil_metav_000000072947	unknown	2000	34.3	9.1925	3.98	100	123	0.35	0.46	0.69
PJsoil_metav_000000031696	unknown	3537	67.6562	9.9426	5.5108	100	238	0.38	0.5	1.34
PJsoil_metav_000000083261	k__Viruses;p__Uroviricota;c__Caudoviricetes;o__Caudovirales;f__Siphoviridae;g__Corndogvirus;s__Mycobacterium_virus_Corndog	1829	56.643	22.5249	10.3433	100	285	0.88	1.17	1.6
PJsoil_metav_000000035831	unknown	3253	64.8939	15.6649	6.86	100	343	0.59	0.79	1.93
PJsoil_metav_000000022178	k__Viruses;p__Uroviricota;c__Caudoviricetes;o__Caudovirales;f__Siphoviridae;g__Pepyhexavirus;s__Rhodococcus_virus_Poco6	4522	41.3534	10.1924	5.814	100	307	0.38	0.51	1.73
PJsoil_metav_000000149562	unknown	1227	65.1182	9.26	5.357	100	81	0.37	0.49	0.46
PJsoil_metav_000000075404	unknown	1955	65.8312	113.338	29.9845	100	1501	4.32	5.74	8.45
PJsoil_metav_000000072726	k__Viruses;p__Uroviricota;c__Caudoviricetes;o__Caudovirales;f__Siphoviridae;g__Pegunavirus;s__Mycobacterium_virus_Suffolk	2004	60.3792	6.0828	3.3931	98.4032	82	0.23	0.31	0.46
PJsoil_metav_000000046580	unknown	2718	44.702	8.8543	4.9089	100	161	0.33	0.44	0.91
PJsoil_metav_000000124479	unknown	1391	67.7211	37.9892	11.6302	100	362	1.47	1.95	2.04
PJsoil_metav_000000076334	unknown	1939	68.3858	25.9453	9.5068	100	338	0.98	1.3	1.9
PJsoil_metav_000000154615	unknown	1200	41.5	10.4592	7.783	96.8333	84	0.39	0.52	0.47
PJsoil_metav_000000119138	unknown	1433	69.6441	6.1047	2.8827	100	59	0.23	0.31	0.33
PJsoil_metav_000000131883	unknown	1337	37.7711	9.3523	4.4597	100	83	0.35	0.46	0.47
PJsoil_metav_000000015039	unknown	5937	69.6817	9.6074	4.3729	100	384	0.36	0.48	2.16
PJsoil_metav_000000149108	unknown	1230	60.4065	6.3699	3.2708	100	57	0.26	0.35	0.32
PJsoil_metav_000000024928	k__Viruses;p__Uroviricota;c__Caudoviricetes;o__Caudovirales;f__Siphoviridae	4167	50.036	69.3928	14.4258	100	1934	2.61	3.47	10.89
PJsoil_metav_000000023931	k__Viruses;p__Uroviricota;c__Caudoviricetes;o__Caudovirales	4286	69.2487	9.9848	5.7672	100	290	0.38	0.51	1.63
PJsoil_metav_000000020294	unknown	4813	58.342	9.7108	5.2878	100	315	0.37	0.49	1.77
PJsoil_metav_000000054360	unknown	2447	53.0445	10.5116	5.5451	100	175	0.4	0.53	0.99
PJsoil_metav_000000051256	k__Viruses;p__Uroviricota;c__Caudoviricetes;o__Caudovirales;f__Siphoviridae;g__Titanvirus;s__Rhodobacter_virus_RcSpartan	2545	37.1709	13.1285	6.0615	100	223	0.49	0.66	1.26
PJsoil_metav_000000054667	unknown	2438	56.1526	10.9586	8.079	100	178	0.41	0.55	1
PJsoil_metav_000000074289	unknown	1975	63.8987	10.5681	4.3816	100	141	0.4	0.53	0.79
PJsoil_metav_000000153659	unknown	1205	59.1701	11.9527	6.8548	100	101	0.47	0.63	0.57
PJsoil_metav_000000013737	unknown	6322	64.9953	12.4283	6.2509	100	527	0.47	0.62	2.97
PJsoil_metav_000000027802	k__Viruses;p__Uroviricota;c__Caudoviricetes;o__Caudovirales;f__Myoviridae	3865	68.9263	9.8075	4.9331	99.8706	259	0.38	0.5	1.46
PJsoil_metav_000000145782	unknown	1249	64.1313	6.9552	3.1383	100	61	0.28	0.37	0.34
PJsoil_metav_000000066655	k__Viruses;p__Uroviricota;c__Caudoviricetes;o__Caudovirales;f__Myoviridae;g__Brevibacterium_phage_Cantare_-_no_g_rank;s__Brevibacterium_phage_Cantare	2126	64.4403	12.1044	5.9012	100	175	0.46	0.62	0.99
PJsoil_metav_000000070540	unknown	2045	67.0905	35.5007	16.2816	100	494	1.36	1.81	2.78
PJsoil_metav_000000049830	unknown	2596	71.0709	9.371	3.862	100	170	0.37	0.49	0.96
PJsoil_metav_000000117279	unknown	1448	63.0525	8.8046	6.1589	100	85	0.33	0.44	0.48
PJsoil_metav_000000029548	k__Viruses;p__Uroviricota;c__Caudoviricetes;o__Caudovirales	3709	66.5948	23.8938	10.8433	100	611	0.93	1.23	3.44
PJsoil_metav_000000050708	k__Viruses;p__Uroviricota;c__Caudoviricetes;o__Caudovirales;f__Siphoviridae	2565	60.4678	9.4554	6.0764	100	163	0.36	0.48	0.92
PJsoil_metav_000000123176	unknown	1401	73.3762	7.0678	3.2989	100	72	0.29	0.38	0.41
PJsoil_metav_000000010429	k__Viruses;p__Uroviricota;c__Caudoviricetes;o__Caudovirales;f__Myoviridae;g__Mycobacterium_phage_Myrna_-_no_g_rank;s__Mycobacterium_phage_Myrna	7683	36.6263	17.2593	8.283	100	892	0.65	0.87	5.02
PJsoil_metav_000000017788	k__Viruses	5282	63.404	10.8972	5.4338	99.5456	385	0.41	0.55	2.17
PJsoil_metav_000000024486	k__Viruses;p__Uroviricota;c__Caudoviricetes;o__Caudovirales	4218	58.3215	17.2691	9.9422	100	493	0.66	0.87	2.78
PJsoil_metav_000000072837	unknown	2002	67.0829	8.992	4.5238	100	124	0.35	0.46	0.7
PJsoil_metav_000000060306	k__Viruses;p__Uroviricota;c__Caudoviricetes;o__Caudovirales;f__Siphoviridae;g__Rhodococcus_phage_REQ1_-_no_g_rank;s__Rhodococcus_phage_REQ1	2279	66.3449	12.2413	5.6761	100	190	0.47	0.62	1.07
PJsoil_metav_000000037851	unknown	3133	63.4855	19.6055	9.2181	100	414	0.74	0.99	2.33
PJsoil_metav_000000089916	unknown	1738	58.7457	5.916	3.1131	100	70	0.23	0.3	0.39
PJsoil_metav_000000112789	unknown	1487	60.3228	4.501	2.5867	100	45	0.17	0.23	0.25
PJsoil_metav_000000004992	k__Viruses;p__Uroviricota;c__Caudoviricetes;o__Caudovirales;f__Siphoviridae	12921	61.5974	14.1069	6.5789	100	1225	0.53	0.71	6.9
PJsoil_metav_000000133118	unknown	1329	52.0692	9.0391	5.1503	100	83	0.35	0.47	0.47
PJsoil_metav_000000036329	unknown	3223	45.7338	10.6416	5.2265	100	229	0.4	0.53	1.29
PJsoil_metav_000000092972	unknown	1698	35.7479	15.0418	10.2157	98.7044	173	0.57	0.76	0.97
PJsoil_metav_000000069447	k__Viruses;p__Uroviricota;c__Caudoviricetes;o__Caudovirales;f__Siphoviridae;g__Rigallicvirus;s__Rhizobium_virus_P106B	2067	58.7325	17.0895	9.2636	100	242	0.66	0.88	1.36
PJsoil_metav_000000046410	k__Viruses;p__Uroviricota;c__Caudoviricetes;o__Caudovirales;f__Podoviridae;g__Rhizobium_phage_RHph_I1_23_-_no_g_rank;s__Rhizobium_phage_RHph_I1_23	2724	66.4097	52.1744	13.0739	100	970	2.01	2.66	5.46
PJsoil_metav_000000082666	k__Viruses	1838	64.9075	12.0424	5.5325	100	148	0.45	0.6	0.83
PJsoil_metav_000000094124	unknown	1684	62.7078	19.5321	8.1486	100	226	0.76	1	1.27
PJsoil_metav_000000114234	unknown	1474	64.1113	6.2151	2.9706	96.8792	62	0.24	0.31	0.35
PJsoil_metav_000000104459	unknown	1568	56.8878	8.1735	4.0643	100	85	0.31	0.41	0.48
PJsoil_metav_000000191866	k__Viruses;p__Uroviricota;c__Caudoviricetes;o__Caudovirales;f__Myoviridae;g__Entnonagintavirus;s__Erwinia_virus_ENT90	1039	56.7854	5.0385	2.7333	100	35	0.19	0.25	0.2
PJsoil_metav_000000157850	k__Viruses;p__Prokaryotic_dsDNA_virus_sp._-_no_g_rank_-_no_f_rank_-_no_o_rank_-_no_c_rank_-_no_p_rank;c__Prokaryotic_dsDNA_virus_sp._-_no_g_rank_-_no_f_rank_-_no_o_rank_-_no_c_rank;o__Prokaryotic_dsDNA_virus_sp._-_no_g_rank_-_no_f_rank_-_no_o_rank;f__Prokaryotic_dsDNA_virus_sp._-_no_g_rank_-_no_f_rank;g__Prokaryotic_dsDNA_virus_sp._-_no_g_rank;s__Prokaryotic_dsDNA_virus_sp.	1184	57.0946	5.0355	2.3265	100	41	0.2	0.26	0.23
PJsoil_metav_000000000838	k__Viruses;p__Uroviricota;c__Caudoviricetes;o__Caudovirales	39037	68.6759	20.399	7.8728	100	5409	0.78	1.04	30.46
PJsoil_metav_000000042503	unknown	2892	69.3292	10.8593	5.5605	100	221	0.43	0.57	1.24
PJsoil_metav_000000046797	k__Viruses;p__Uroviricota;c__Caudoviricetes;o__Caudovirales;f__Siphoviridae;g__Mycobacterium_phage_Jolie2_-_no_g_rank;s__Mycobacterium_phage_Jolie2	2710	70.6642	14.3661	6.8801	100	276	0.57	0.76	1.55
PJsoil_metav_000000032847	unknown	3455	44.081	11.622	6.75	99.5658	271	0.44	0.59	1.53
PJsoil_metav_000000024716	unknown	4192	53.9838	11.0522	6.4639	100	313	0.42	0.56	1.76
PJsoil_metav_000000103658	k__Viruses;p__Prokaryotic_dsDNA_virus_sp._-_no_g_rank_-_no_f_rank_-_no_o_rank_-_no_c_rank_-_no_p_rank;c__Prokaryotic_dsDNA_virus_sp._-_no_g_rank_-_no_f_rank_-_no_o_rank_-_no_c_rank;o__Prokaryotic_dsDNA_virus_sp._-_no_g_rank_-_no_f_rank_-_no_o_rank;f__Prokaryotic_dsDNA_virus_sp._-_no_g_rank_-_no_f_rank;g__Prokaryotic_dsDNA_virus_sp._-_no_g_rank;s__Prokaryotic_dsDNA_virus_sp.	1576	63.1345	9.7551	6.0149	100	103	0.37	0.49	0.58
PJsoil_metav_000000042551	unknown	2890	56.5052	7.3824	3.8494	100	144	0.28	0.37	0.81
PJsoil_metav_000000104316	unknown	1570	60.6369	4.2076	1.9908	100	45	0.16	0.21	0.25
PJsoil_metav_000000027611	unknown	3884	58.0844	17.8283	13.8429	100	480	0.7	0.92	2.7
PJsoil_metav_000000009857	unknown	7995	62.0013	15.1241	8.4312	100	817	0.58	0.76	4.6
PJsoil_metav_000000009193	k__Viruses;p__Uroviricota;c__Caudoviricetes;o__Caudovirales;f__Siphoviridae	8407	64.589	32.2547	9.9599	100	1830	1.23	1.63	10.31
PJsoil_metav_000000037443	unknown	3156	63.1496	25.8603	15.6664	100	550	0.98	1.3	3.1
PJsoil_metav_000000065060	k__Viruses;p__Uroviricota;c__Caudoviricetes;o__Caudovirales	2161	37.8528	12.2628	9.9165	100	186	0.48	0.64	1.05
PJsoil_metav_000000033178	unknown	3432	65.5303	22.1477	9.2059	100	516	0.85	1.12	2.91
PJsoil_metav_000000180335	unknown	1082	72.1811	18.1802	9.7361	100	135	0.7	0.93	0.76
PJsoil_metav_000000086246	unknown	1786	56.495	17.3835	7.7398	98.4882	211	0.67	0.88	1.19
PJsoil_metav_000000120503	unknown	1421	69.1063	31.6932	14.5689	100	309	1.22	1.63	1.74
PJsoil_metav_000000096674	k__Viruses;p__Uroviricota;c__Caudoviricetes;o__Caudovirales;f__Myoviridae;g__Xanthomonas_phage_Xoo-sp13_-_no_g_rank;s__Xanthomonas_phage_Xoo-sp13	1654	53.8694	6.1735	2.8088	100	68	0.23	0.31	0.38
PJsoil_metav_000000087929	k__Viruses	1764	40.2494	7.1888	3.2169	100	86	0.27	0.36	0.48
PJsoil_metav_000000020370	unknown	4797	65.937	33.2043	14.6264	100	1072	1.26	1.67	6.04
PJsoil_metav_000000100122	unknown	1615	67.4303	8.4873	4.8366	99.257	96	0.33	0.44	0.54
PJsoil_metav_000000015236	k__Viruses	5887	65.3644	13.178	6.2818	100	526	0.5	0.67	2.96
PJsoil_metav_000000007000	unknown	10224	67.811	13.7092	5.973	100	965	0.53	0.71	5.43
PJsoil_metav_000000191545	unknown	1040	41.4423	5.901	2.9265	100	41	0.22	0.29	0.23
PJsoil_metav_000000155201	unknown	1197	71.5957	10.7845	4.4074	100	88	0.41	0.55	0.5
PJsoil_metav_000000047182	unknown	2696	70.1409	9.4555	6.1032	100	172	0.36	0.48	0.97
PJsoil_metav_000000121652	unknown	1412	69.1218	36.8378	16.3746	100	361	1.44	1.91	2.03
PJsoil_metav_000000029727	k__Viruses;p__Uroviricota;c__Caudoviricetes;o__Caudovirales;f__Siphoviridae	3693	69.0225	13.6439	6.5271	100	342	0.52	0.69	1.93
PJsoil_metav_000000197834	k__Viruses;p__Uroviricota;c__Caudoviricetes;o__Caudovirales;f__Podoviridae;g__Lightbulbvirus;s__Cellulophaga_phage_phi4:1_13	1017	38.8397	10.9705	6.7063	100	74	0.41	0.54	0.42
PJsoil_metav_000000113795	unknown	1478	73.613	5.8038	2.641	100	58	0.22	0.29	0.33
PJsoil_metav_000000047126	k__Viruses;p__Uroviricota;c__Caudoviricetes;o__Caudovirales;f__uncultured_Mediterranean_phage_uvDeep-CGR2-KM18-C269_-_no_g_rank_-_no_f_rank;g__uncultured_Mediterranean_phage_uvDeep-CGR2-KM18-C269_-_no_g_rank;s__uncultured_Mediterranean_phage_uvDeep-CGR2-KM18-C269	2697	61.0308	24.8491	9.8688	100	454	0.95	1.26	2.56
PJsoil_metav_000000071500	unknown	2028	66.568	7.0735	3.3539	100	98	0.27	0.36	0.55
PJsoil_metav_000000028448	unknown	3805	56.0315	16.933	5.2381	100	443	0.66	0.87	2.49
PJsoil_metav_000000073635	unknown	1987	52.6422	15.9019	5.8884	100	213	0.6	0.8	1.2
PJsoil_metav_000000002115	k__Viruses;p__Uroviricota;c__Caudoviricetes;o__Caudovirales;f__Siphoviridae	23186	66.3633	60.1725	24.1999	100	9445	2.29	3.05	53.19
PJsoil_metav_000000028276	unknown	3821	48.4952	10.5724	5.1027	100	269	0.4	0.53	1.51
PJsoil_metav_000000098408	unknown	1634	51.5912	6.2699	3.1837	100	69	0.24	0.32	0.39
PJsoil_metav_000000117150	unknown	1449	51.4148	8.7709	5.1471	100	85	0.33	0.44	0.48
PJsoil_metav_000000011512	k__Viruses;p__Bacteriophage_sp._-_no_g_rank_-_no_f_rank_-_no_o_rank_-_no_c_rank_-_no_p_rank;c__Bacteriophage_sp._-_no_g_rank_-_no_f_rank_-_no_o_rank_-_no_c_rank;o__Bacteriophage_sp._-_no_g_rank_-_no_f_rank_-_no_o_rank;f__Bacteriophage_sp._-_no_g_rank_-_no_f_rank;g__Bacteriophage_sp._-_no_g_rank;s__Bacteriophage_sp.	7174	60.8865	233.973	34.5372	100	11275	8.85	11.75	63.5
PJsoil_metav_000000009900	k__Viruses;p__Uroviricota;c__Caudoviricetes;o__Caudovirales;f__Myoviridae;g__Schmittlotzvirus;s__Agrobacterium_phage_Milano	7967	69.8255	26.3024	16.5015	99.887	1410	1	1.32	7.94
PJsoil_metav_000000048398	unknown	2649	65.8362	7.8407	4.2347	98.4522	147	0.31	0.42	0.83
PJsoil_metav_000000021621	k__Viruses;p__Uroviricota;c__Caudoviricetes;o__Caudovirales;f__Siphoviridae;g__uncultured_Mediterranean_phage_uvMED_-_no_g_rank;s__uncultured_Mediterranean_phage_uvMED	4605	59.392	37.0017	16.4182	100	1158	1.42	1.88	6.52
PJsoil_metav_000000094654	unknown	1678	58.5221	9.8945	5.3181	100	111	0.37	0.49	0.63
PJsoil_metav_000000132306	unknown	1335	63.8202	6.009	4.6963	100	57	0.24	0.32	0.32
PJsoil_metav_000000004329	unknown	14327	39.5128	15.9676	7.3777	100	1547	0.61	0.81	8.71
PJsoil_metav_000000046683	k__Viruses;p__Uroviricota;c__Caudoviricetes;o__Caudovirales;f__Siphoviridae;g__Laroyevirus;s__Arthrobacter_virus_Salgado	2714	72.5129	14.2303	6.2605	98.563	266	0.55	0.73	1.5
PJsoil_metav_000000015505	k__Viruses;p__Uroviricota;c__Caudoviricetes;o__Caudovirales	5817	61.5953	17.0399	7.0276	100	666	0.64	0.86	3.75
PJsoil_metav_000000051815	unknown	2527	60.3482	6.4527	4.6811	100	109	0.24	0.32	0.61
PJsoil_metav_000000121935	unknown	1410	46.2411	8.1071	3.9124	100	76	0.3	0.4	0.43
PJsoil_metav_000000003839	unknown	15509	43.1362	146.443	57.611	100	15183	5.51	7.32	85.5
PJsoil_metav_000000073564	unknown	1989	53.645	5.45	3.0329	100	72	0.2	0.27	0.41
PJsoil_metav_000000087470	unknown	1770	66.3842	15.9876	5.9331	100	192	0.61	0.81	1.08
PJsoil_metav_000000044067	k__Viruses;p__Uroviricota;c__Caudoviricetes;o__Caudovirales;f__Autographiviridae;g__Teetrevirus;s__Yersinia_virus_AP5	2822	64.5641	17.0858	9.0855	100	327	0.65	0.87	1.84
PJsoil_metav_000000040036	unknown	3011	50.7473	20.3743	7.437	100	426	0.8	1.06	2.4
PJsoil_metav_000000052142	k__Viruses;p__Dishui_Lake_large_algae_virus_1_-_no_g_rank_-_no_f_rank_-_no_o_rank_-_no_c_rank_-_no_p_rank;c__Dishui_Lake_large_algae_virus_1_-_no_g_rank_-_no_f_rank_-_no_o_rank_-_no_c_rank;o__Dishui_Lake_large_algae_virus_1_-_no_g_rank_-_no_f_rank_-_no_o_rank;f__Dishui_Lake_large_algae_virus_1_-_no_g_rank_-_no_f_rank;g__Dishui_Lake_large_algae_virus_1_-_no_g_rank;s__Dishui_Lake_large_algae_virus_1	2516	55.4849	6.9976	4.0738	100	118	0.26	0.35	0.66
PJsoil_metav_000000010101	k__Viruses;p__Uroviricota;c__Caudoviricetes;o__Caudovirales;f__Siphoviridae	7849	67.9959	36.2217	14.9408	100	1912	1.37	1.82	10.77
PJsoil_metav_000000002191	k__Viruses	22668	48.4472	14.1163	6.914	100	2129	0.53	0.7	11.99
PJsoil_metav_000000078876	k__Viruses;p__Uroviricota;c__Caudoviricetes;o__Caudovirales;f__Siphoviridae;g__uncultured_Mediterranean_phage_uvMED_-_no_g_rank;s__uncultured_Mediterranean_phage_uvMED	1896	64.3987	74.8497	17.3972	100	961	2.85	3.79	5.41
PJsoil_metav_000000080163	k__Viruses;p__Uroviricota;c__Caudoviricetes;o__Caudovirales;f__Myoviridae;g__Kolesnikvirus;s__Erwinia_virus_Ea214	1876	59.5416	84.9648	22.9472	100	1083	3.25	4.32	6.1
PJsoil_metav_000000186303	k__Viruses;p__Uroviricota;c__Caudoviricetes;o__Caudovirales;f__Herelleviridae;g__Bastillevirus;s__Bacillus_virus_Bastille	1059	37.7715	7.2578	3.7296	100	51	0.27	0.36	0.29
PJsoil_metav_000000001447	k__Viruses	29417	52.9252	15.0441	6.9259	99.9048	2962	0.57	0.75	16.68
PJsoil_metav_000000036595	unknown	3208	31.7643	11.7163	6.5571	100	250	0.44	0.58	1.41
PJsoil_metav_000000070837	unknown	2040	37.8431	8.0475	5.1895	100	109	0.3	0.4	0.61
PJsoil_metav_000000067180	k__Viruses;p__Uroviricota;c__Caudoviricetes;o__Caudovirales;f__Siphoviridae;g__Brujitavirus;s__Mycobacterium_virus_Babsiella	2114	42.9991	33.5828	16.7519	100	486	1.29	1.72	2.74
PJsoil_metav_000000023506	k__Viruses;p__Uroviricota;c__Caudoviricetes;o__Caudovirales;f__Zobellviridae;g__Siovirus;s__Roseobacter_phage_CRP-4	4343	66.0143	8.7854	5.2922	100	258	0.33	0.44	1.45
PJsoil_metav_000000100918	unknown	1606	61.7684	27.434	9.7573	100	301	1.06	1.4	1.7
PJsoil_metav_000000048412	k__Viruses;p__Elizabethkingia_phage_TCUEAP1_-_no_g_rank_-_no_f_rank_-_no_o_rank_-_no_c_rank_-_no_p_rank;c__Elizabethkingia_phage_TCUEAP1_-_no_g_rank_-_no_f_rank_-_no_o_rank_-_no_c_rank;o__Elizabethkingia_phage_TCUEAP1_-_no_g_rank_-_no_f_rank_-_no_o_rank;f__Elizabethkingia_phage_TCUEAP1_-_no_g_rank_-_no_f_rank;g__Elizabethkingia_phage_TCUEAP1_-_no_g_rank;s__Elizabethkingia_phage_TCUEAP1	2648	37.4622	10.9328	4.7909	100	194	0.41	0.55	1.09
PJsoil_metav_000000063176	k__Viruses;p__Uroviricota;c__Caudoviricetes;o__Caudovirales	2207	55.0974	32.0204	10.9208	100	478	1.22	1.62	2.69
PJsoil_metav_000000004941	k__Viruses;p__Uroviricota;c__Caudoviricetes;o__Caudovirales	13007	63.6119	31.2186	12.0745	100	2744	1.19	1.58	15.45
PJsoil_metav_000000023238	unknown	4379	45.3071	18.6869	8.5172	100	555	0.71	0.95	3.13
PJsoil_metav_000000047443	k__Viruses;p__Uroviricota;c__Caudoviricetes;o__Caudovirales;f__Siphoviridae	2686	59.9777	9.7252	4.5186	100	174	0.36	0.48	0.98
PJsoil_metav_000000011960	unknown	6993	67.1958	16.6917	6.6002	100	786	0.63	0.84	4.43
PJsoil_metav_000000061141	unknown	2258	56.7759	7.035	3.6555	100	106	0.26	0.35	0.6
PJsoil_metav_000000076642	k__Viruses;p__Uroviricota;c__Caudoviricetes;o__Caudovirales;f__Siphoviridae;g__Rhodococcus_phage_REQ3_-_no_g_rank;s__Rhodococcus_phage_REQ3	1934	66.1324	14.454	10.1324	100	194	0.56	0.75	1.09
PJsoil_metav_000000155274	unknown	1197	68.254	7.5038	2.5562	100	60	0.28	0.37	0.34
PJsoil_metav_000000034990	k__Viruses;p__Uroviricota;c__Caudoviricetes;o__Caudovirales;f__Siphoviridae;g__Stanholtvirus;s__Burkholderia_virus_phi1026b	3307	56.1839	11.8591	7.6274	99.1836	264	0.45	0.6	1.49
PJsoil_metav_000000023160	unknown	4390	50.6378	10.308	6.2869	100	302	0.39	0.51	1.7
PJsoil_metav_000000039268	unknown	3052	68.152	21.9951	7.5144	100	462	0.85	1.13	2.6
PJsoil_metav_000000174442	k__Viruses;p__Uroviricota;c__Caudoviricetes;o__Caudovirales;f__Siphoviridae;g__Arthrobacter_phage_Shoya_-_no_g_rank;s__Arthrobacter_phage_Shoya	1106	65.8228	10.2351	6.5335	100	82	0.42	0.55	0.46
PJsoil_metav_000000059995	k__Viruses;p__Uroviricota;c__Caudoviricetes;o__Caudovirales;f__Podoviridae;g__Cellulophaga_phage_phi19:3_-_no_g_rank;s__Cellulophaga_phage_phi19:3	2287	55.8811	14.0415	7.5504	100	221	0.54	0.72	1.24
PJsoil_metav_000000092077	unknown	1709	64.4822	8.5547	4.2919	100	103	0.34	0.45	0.58
PJsoil_metav_000000015453	k__Viruses;p__Uroviricota;c__Caudoviricetes;o__Caudovirales;f__Siphoviridae	5832	61.2654	138.706	30.798	100	5507	5.32	7.06	31.01
PJsoil_metav_000000016474	unknown	5571	54.7658	9.7914	5.3981	100	369	0.37	0.5	2.08
PJsoil_metav_000000001128	k__Viruses;p__Uroviricota;c__Caudoviricetes;o__Caudovirales	33858	66.7464	40.652	28.3511	100	9253	1.54	2.04	52.11
PJsoil_metav_000000167159	unknown	1139	55.9263	6.9166	2.7521	100	53	0.26	0.35	0.3
PJsoil_metav_000000059582	k__Viruses;p__Uroviricota;c__Caudoviricetes;o__Caudovirales;f__Siphoviridae;g__uncultured_Mediterranean_phage_uvMED_-_no_g_rank;s__uncultured_Mediterranean_phage_uvMED	2299	39.6259	6.3219	3.906	100	100	0.24	0.33	0.56
PJsoil_metav_000000064363	unknown	2178	66.7585	12.55	5.526	98.944	183	0.47	0.63	1.03
PJsoil_metav_000000122965	unknown	1402	40.2282	12.679	8.3863	98.6448	121	0.49	0.65	0.68
PJsoil_metav_000000186205	unknown	1059	68.0831	120.447	30.0997	100	867	4.61	6.12	4.88
PJsoil_metav_000000047071	unknown	2700	66.1852	10.7978	5.5263	100	196	0.41	0.54	1.1
PJsoil_metav_000000001316	k__Viruses;p__Uroviricota;c__Caudoviricetes;o__Caudovirales	31066	63.2685	12.9834	6.1411	100	2716	0.49	0.65	15.3
PJsoil_metav_000000090816	k__Viruses;p__Uroviricota;c__Caudoviricetes;o__Caudovirales;f__Siphoviridae;g__Arthrobacter_phage_DanielleIgnace_-_no_g_rank;s__Arthrobacter_phage_DanielleIgnace	1726	67.613	7.5823	4.0618	100	93	0.3	0.4	0.52
PJsoil_metav_000000139068	unknown	1290	52.2481	8.9829	4.2252	100	79	0.34	0.46	0.44
PJsoil_metav_000000066004	k__Viruses;p__Nucleocytoviricota;c__Megaviricetes;o__Algavirales;f__Phycodnaviridae;g__Prymnesiovirus;s__Chrysochromulina_parva_virus	2140	67.4766	10.1463	6.5125	100	145	0.38	0.51	0.82
PJsoil_metav_000000018745	k__Viruses;p__Uroviricota;c__Caudoviricetes;o__Caudovirales;f__Siphoviridae;g__Liebevirus;s__Arthrobacter_virus_Liebe	5090	64.2043	14.5699	7.1724	100	494	0.55	0.73	2.78
PJsoil_metav_000000001249	k__Viruses;p__Uroviricota;c__Caudoviricetes;o__Caudovirales	32116	72.4218	22.8398	9.4551	100	4995	0.88	1.16	28.13
PJsoil_metav_000000022609	unknown	4461	59.7624	25.5398	8.8765	100	762	0.96	1.28	4.29
PJsoil_metav_000000005256	k__Viruses	12507	67.6821	16.6484	7.1471	100	1406	0.63	0.84	7.92
PJsoil_metav_000000064197	unknown	2182	72.2731	13.901	5.4129	100	212	0.55	0.73	1.19
PJsoil_metav_000000038322	k__Viruses;p__Uroviricota;c__Caudoviricetes;o__Caudovirales;f__Siphoviridae;g__Omegavirus;s__Mycobacterium_phage_Minerva	3106	66.5164	20.8992	8.2593	97.3921	440	0.8	1.06	2.48
PJsoil_metav_000000067938	k__Viruses;p__Uroviricota;c__Caudoviricetes;o__Caudovirales;f__Podoviridae;g__Lederbergvirus;s__Enterobacteria_phage_IME10	2098	40.6101	10.8008	4.3086	100	153	0.41	0.55	0.86
PJsoil_metav_000000018137	k__Viruses;p__Uroviricota;c__Caudoviricetes;o__Caudovirales;f__Siphoviridae	5213	67.4468	97.7896	28.1764	100	3458	3.74	4.96	19.47
PJsoil_metav_000000089764	unknown	1739	47.7861	19.1535	17.6469	100	246	0.8	1.06	1.39
PJsoil_metav_000000036509	k__Viruses;p__uncultured_Mediterranean_phage_-_no_g_rank_-_no_f_rank_-_no_o_rank_-_no_c_rank_-_no_p_rank;c__uncultured_Mediterranean_phage_-_no_g_rank_-_no_f_rank_-_no_o_rank_-_no_c_rank;o__uncultured_Mediterranean_phage_-_no_g_rank_-_no_f_rank_-_no_o_rank;f__uncultured_Mediterranean_phage_-_no_g_rank_-_no_f_rank;g__uncultured_Mediterranean_phage_-_no_g_rank;s__uncultured_Mediterranean_phage	3213	58.1077	12.3501	6.69	100	272	0.48	0.63	1.53
PJsoil_metav_000000032597	k__Viruses;p__Uroviricota;c__Caudoviricetes;o__Caudovirales;f__Siphoviridae	3474	67.4151	41.097	27.8154	100	1002	1.62	2.16	5.64
PJsoil_metav_000000096424	k__Viruses;p__Uroviricota;c__Caudoviricetes;o__Caudovirales;f__Siphoviridae;g__Bronvirus;s__Mycobacterium_phage_Fezzik	1656	68.4783	363.207	57.5604	100	4180	14.21	18.88	23.54
PJsoil_metav_000000003696	k__Viruses;p__Uroviricota;c__Caudoviricetes;o__Caudovirales	15937	67.1582	13.9332	6.0709	99.818	1504	0.53	0.71	8.47
PJsoil_metav_000000088160	unknown	1760	71.0795	36.746	11.4785	100	454	1.45	1.93	2.56
PJsoil_metav_000000050973	k__Viruses;p__Uroviricota;c__Caudoviricetes;o__Caudovirales;f__Siphoviridae;g__Phage_AS32_-_no_g_rank;s__Phage_AS32	2555	64.775	17.5671	5.99	100	314	0.69	0.92	1.77
PJsoil_metav_000000011628	unknown	7129	63.1926	10.9311	5.2117	100	522	0.41	0.55	2.94
PJsoil_metav_000000050638	unknown	2568	54.634	8.7847	3.5958	100	150	0.33	0.44	0.84
PJsoil_metav_000000075753	unknown	1949	40.9441	12.2601	7.3725	100	159	0.46	0.61	0.9
PJsoil_metav_000000176117	unknown	1099	66.333	8.9563	3.306	100	67	0.34	0.46	0.38
PJsoil_metav_000000003025	k__Viruses;p__Uroviricota;c__Caudoviricetes;o__Caudovirales;f__Myoviridae;g__Vibrio_phage_Va_PF430-3_p42_-_no_g_rank;s__Vibrio_phage_Va_PF430-3_p42	18278	67.2721	217.978	117.525	100	26906	8.29	11.01	151.52
PJsoil_metav_000000003253	k__Viruses	17409	63.3121	25.1186	11.1407	100	2950	0.95	1.27	16.61
PJsoil_metav_000000027396	unknown	3905	59.7951	11.6417	6.3391	100	307	0.44	0.59	1.73
PJsoil_metav_000000061304	k__Viruses	2254	58.5182	7.3962	4.9905	99.9556	115	0.29	0.38	0.65
PJsoil_metav_000000012972	k__Viruses;p__Uroviricota;c__Caudoviricetes;o__Caudovirales;f__Myoviridae;g__Campylobacter_phage_PC10_-_no_g_rank;s__Campylobacter_phage_PC10	6592	48.5589	40.8771	13.3162	100	1810	1.55	2.05	10.19
PJsoil_metav_000000043775	unknown	2836	60.2962	9.7003	5.4353	100	184	0.37	0.49	1.04
PJsoil_metav_000000085698	k__Viruses;p__Prokaryotic_dsDNA_virus_sp._-_no_g_rank_-_no_f_rank_-_no_o_rank_-_no_c_rank_-_no_p_rank;c__Prokaryotic_dsDNA_virus_sp._-_no_g_rank_-_no_f_rank_-_no_o_rank_-_no_c_rank;o__Prokaryotic_dsDNA_virus_sp._-_no_g_rank_-_no_f_rank_-_no_o_rank;f__Prokaryotic_dsDNA_virus_sp._-_no_g_rank_-_no_f_rank;g__Prokaryotic_dsDNA_virus_sp._-_no_g_rank;s__Prokaryotic_dsDNA_virus_sp.	1794	62.7648	11.7993	5.5469	99.777	147	0.46	0.61	0.83
PJsoil_metav_000000069563	k__Viruses;p__Uroviricota;c__Caudoviricetes;o__Caudovirales	2065	67.5061	10.3424	4.7524	100	142	0.39	0.51	0.8
PJsoil_metav_000000005682	k__Viruses	11825	59.9831	22.7949	7.9224	100	1804	0.86	1.14	10.16
PJsoil_metav_000000023316	unknown	4367	72.9105	27.1218	8.8766	99.2443	805	1.04	1.38	4.53
PJsoil_metav_000000013950	k__Viruses;p__Uroviricota;c__Caudoviricetes;o__Caudovirales;f__Siphoviridae	6257	63.3371	8.1796	3.9061	100	344	0.31	0.41	1.94
PJsoil_metav_000000137078	unknown	1303	68.7644	7.2901	4.389	96.6999	65	0.28	0.37	0.37
PJsoil_metav_000000093748	unknown	1689	54.1741	6.4677	3.4558	100	73	0.24	0.32	0.41
PJsoil_metav_000000004480	k__Viruses;p__Uroviricota;c__Caudoviricetes;o__Caudovirales;f__Siphoviridae	13961	67.3949	39.6603	12.8351	100	3749	1.51	2.01	21.11
PJsoil_metav_000000008099	unknown	9209	46.65	19.0236	9.3136	100	1168	0.71	0.95	6.58
PJsoil_metav_000000001311	unknown	31182	35.6392	54.5668	19.357	100	11372	2.05	2.73	64.04
PJsoil_metav_000000153081	unknown	1208	64.6523	9.1697	5.3269	100	75	0.35	0.46	0.42
PJsoil_metav_000000007037	k__Viruses;p__Uroviricota;c__Caudoviricetes;o__Caudovirales	10183	70.4213	12.778	6.0715	99.6759	890	0.49	0.65	5.01
PJsoil_metav_000000058147	k__Viruses;p__Uroviricota;c__Caudoviricetes;o__Caudovirales;f__Siphoviridae;g__Pepyhexavirus;s__Rhodococcus_virus_Pepy6	2337	50.5777	11.1074	5.0559	100	185	0.45	0.59	1.04
PJsoil_metav_000000005660	unknown	11856	66.5317	72.1798	18.3423	100	5798	2.75	3.66	32.65
PJsoil_metav_000000022450	unknown	4482	41.4101	33.5935	10.8825	100	1018	1.28	1.7	5.73
PJsoil_metav_000000057323	unknown	2359	56.507	15.1267	6.7133	100	246	0.59	0.78	1.39
PJsoil_metav_000000094911	unknown	1675	63.6418	9.7821	4.1249	100	121	0.41	0.54	0.68
PJsoil_metav_000000003204	k__Viruses;p__Uroviricota;c__Caudoviricetes;o__Caudovirales;f__Myoviridae	17595	56.1296	34.5094	10.562	100	4059	1.3	1.73	22.86
PJsoil_metav_000000066415	unknown	2131	49.8358	12.0202	6.9436	100	172	0.45	0.6	0.97
PJsoil_metav_000000092776	unknown	1701	63.2569	6.5509	4.1538	100	74	0.24	0.33	0.42
PJsoil_metav_000000013538	unknown	6398	64.6765	29.8376	9.1195	100	1287	1.13	1.5	7.25
PJsoil_metav_000000037844	k__Viruses;p__Prokaryotic_dsDNA_virus_sp._-_no_g_rank_-_no_f_rank_-_no_o_rank_-_no_c_rank_-_no_p_rank;c__Prokaryotic_dsDNA_virus_sp._-_no_g_rank_-_no_f_rank_-_no_o_rank_-_no_c_rank;o__Prokaryotic_dsDNA_virus_sp._-_no_g_rank_-_no_f_rank_-_no_o_rank;f__Prokaryotic_dsDNA_virus_sp._-_no_g_rank_-_no_f_rank;g__Prokaryotic_dsDNA_virus_sp._-_no_g_rank;s__Prokaryotic_dsDNA_virus_sp.	3134	34.0459	4.9123	2.2799	100	103	0.19	0.25	0.58
PJsoil_metav_000000010690	unknown	7550	53.6026	9.5376	4.4296	100	486	0.36	0.48	2.74
PJsoil_metav_000000019330	unknown	4981	42.9432	11.8657	5.5907	100	395	0.45	0.59	2.22
PJsoil_metav_000000002835	k__Viruses;p__Uroviricota;c__Caudoviricetes;o__Caudovirales;f__Siphoviridae	19121	49.762	19.5064	9.9754	100	2489	0.73	0.97	14.02
PJsoil_metav_000000017668	k__Viruses	5306	60.7426	12.4755	6.0911	100	454	0.48	0.64	2.56
PJsoil_metav_000000169197	unknown	1130	41.5044	5.8027	2.5446	100	47	0.23	0.31	0.26
PJsoil_metav_000000002923	k__Viruses;p__Uroviricota;c__Caudoviricetes;o__Caudovirales;f__Siphoviridae	18737	68.9598	120.008	29.6025	100	15206	4.57	6.07	85.63
PJsoil_metav_000000053404	unknown	2478	64.2454	11.1703	6.1373	100	207	0.47	0.62	1.17
PJsoil_metav_000000081129	k__Viruses;p__Uroviricota;c__Caudoviricetes;o__Caudovirales;f__Siphoviridae;g__Doucettevirus;s__Propionibacterium_virus_G4	1861	63.7829	20.8458	8.6994	100	260	0.79	1.04	1.46
PJsoil_metav_000000050140	k__Viruses;p__Uroviricota;c__Caudoviricetes;o__Caudovirales;f__Zobellviridae;g__Pseudomonas_phage_GP100_-_no_g_rank;s__Pseudomonas_phage_GP100	2585	44.9903	10.3397	5.1714	100	179	0.39	0.52	1.01
PJsoil_metav_000000019164	k__Viruses	5010	61.6766	22.8954	13.742	100	856	0.96	1.28	4.82
PJsoil_metav_000000006850	k__Viruses	10405	67.7559	37.1458	25.0814	100	2641	1.43	1.9	14.87
PJsoil_metav_000000072550	k__Viruses;p__Uroviricota;c__Caudoviricetes;o__Caudovirales;f__Autographiviridae;g__Anchaingvirus;s__Ralstonia_virus_Anchaing	2007	61.7838	8.1948	3.7809	100	112	0.31	0.42	0.63
PJsoil_metav_000000123611	unknown	1397	63.35	17.9885	7.7345	100	176	0.71	0.94	0.99
PJsoil_metav_000000149383	unknown	1228	67.2638	14.171	9.9789	100	131	0.6	0.8	0.74
PJsoil_metav_000000112550	unknown	1489	74.4795	6.2955	3.1493	100	66	0.25	0.33	0.37
PJsoil_metav_000000064765	unknown	2168	65.1753	9.4995	4.9005	100	137	0.36	0.47	0.77
PJsoil_metav_000000089234	unknown	1746	40.4926	14.7188	6.6205	100	175	0.56	0.75	0.99
PJsoil_metav_000000004420	k__Viruses;p__Uroviricota;c__Caudoviricetes;o__Caudovirales;f__Siphoviridae	14126	58.5516	38.3142	23.1135	100	3623	1.44	1.92	20.4
PJsoil_metav_000000037091	k__Viruses;p__Uroviricota;c__Caudoviricetes;o__Caudovirales;f__Siphoviridae;g__uncultured_Mediterranean_phage_uvMED_-_no_g_rank;s__uncultured_Mediterranean_phage_uvMED	3178	61.6425	24.3537	10.4067	100	530	0.94	1.25	2.98
PJsoil_metav_000000104115	k__Viruses;p__Uroviricota;c__Caudoviricetes;o__Caudovirales;f__Siphoviridae;g__Avanivirus;s__Mycobacterium_virus_Avani	1571	66.3272	29.436	11.5247	100	314	1.13	1.49	1.77
PJsoil_metav_000000148890	unknown	1231	62.2258	5.9927	3.2814	100	49	0.22	0.3	0.28
PJsoil_metav_000000115712	unknown	1462	57.7975	5.2517	2.423	100	51	0.2	0.26	0.29
PJsoil_metav_000000005063	k__Viruses;p__Prokaryotic_dsDNA_virus_sp._-_no_g_rank_-_no_f_rank_-_no_o_rank_-_no_c_rank_-_no_p_rank;c__Prokaryotic_dsDNA_virus_sp._-_no_g_rank_-_no_f_rank_-_no_o_rank_-_no_c_rank;o__Prokaryotic_dsDNA_virus_sp._-_no_g_rank_-_no_f_rank_-_no_o_rank;f__Prokaryotic_dsDNA_virus_sp._-_no_g_rank_-_no_f_rank;g__Prokaryotic_dsDNA_virus_sp._-_no_g_rank;s__Prokaryotic_dsDNA_virus_sp.	12809	68.6861	36.6882	9.8895	100	3185	1.4	1.86	17.94
PJsoil_metav_000000018999	k__Viruses	5040	53.8889	13.6155	6.8359	100	463	0.52	0.69	2.61
PJsoil_metav_000000123775	k__Viruses;p__Uroviricota;c__Caudoviricetes;o__Caudovirales;f__Demerecviridae;g__Vibrio_phage_vB_VorS-PVo5_-_no_g_rank;s__Vibrio_phage_vB_VorS-PVo5	1396	50.1433	10.8173	6.5654	100	102	0.41	0.55	0.57
PJsoil_metav_000000037845	unknown	3133	67.0284	255.451	51.6893	100	5462	9.82	13.04	30.76
PJsoil_metav_000000124736	unknown	1390	47.554	5.3072	2.9365	100	49	0.2	0.26	0.28
PJsoil_metav_000000009444	k__Viruses;p__Prokaryotic_dsDNA_virus_sp._-_no_g_rank_-_no_f_rank_-_no_o_rank_-_no_c_rank_-_no_p_rank;c__Prokaryotic_dsDNA_virus_sp._-_no_g_rank_-_no_f_rank_-_no_o_rank_-_no_c_rank;o__Prokaryotic_dsDNA_virus_sp._-_no_g_rank_-_no_f_rank_-_no_o_rank;f__Prokaryotic_dsDNA_virus_sp._-_no_g_rank_-_no_f_rank;g__Prokaryotic_dsDNA_virus_sp._-_no_g_rank;s__Prokaryotic_dsDNA_virus_sp.	8249	63.5835	19.9902	9.9633	100	1104	0.75	1	6.22
PJsoil_metav_000000127388	unknown	1370	44.7445	7.0131	4.5912	100	64	0.26	0.35	0.36
PJsoil_metav_000000090098	unknown	1735	66.8012	9.2127	4.0223	100	114	0.37	0.49	0.64
PJsoil_metav_000000087828	unknown	1765	66.4023	11.353	4.4535	100	135	0.43	0.57	0.76
PJsoil_metav_000000106225	unknown	1551	36.9439	5.8279	3.5115	100	60	0.22	0.29	0.34
PJsoil_metav_000000049331	unknown	2614	64.5754	11.8183	5.9635	100	206	0.44	0.59	1.16
PJsoil_metav_000000092581	unknown	1703	48.855	9.3623	5.6935	100	106	0.35	0.47	0.6
PJsoil_metav_000000121031	unknown	1417	37.9675	11.1927	5.093	100	106	0.42	0.56	0.6
PJsoil_metav_000000032292	unknown	3498	42.6529	7.9068	4.7765	100	186	0.3	0.4	1.05
PJsoil_metav_000000071038	k__Viruses;p__Uroviricota;c__Caudoviricetes;o__Caudovirales;f__Siphoviridae;g__Arthrobacter_phage_Paella_-_no_g_rank;s__Arthrobacter_phage_Paella	2036	56.3851	8.6719	4.7912	100	124	0.34	0.46	0.7
PJsoil_metav_000000002664	k__Viruses;p__Uroviricota;c__Caudoviricetes;o__Caudovirales;f__Siphoviridae	19935	70.2032	319.796	48.9832	100	43236	12.21	16.22	243.49
PJsoil_metav_000000040753	unknown	2977	62.8485	9.4884	5.6389	100	194	0.37	0.49	1.09
PJsoil_metav_000000014939	unknown	5961	59.8222	23.4093	9.2973	100	937	0.89	1.18	5.28
PJsoil_metav_000000189564	k__Viruses;p__Uroviricota;c__Caudoviricetes;o__Caudovirales;f__Myoviridae;g__Polybotosvirus;s__Agrobacterium_virus_Atuph07	1047	67.8128	8.4107	4.9553	100	62	0.33	0.44	0.35
PJsoil_metav_000000026909	k__Viruses	3950	61.9494	28.0458	11.3369	100	756	1.08	1.43	4.26
PJsoil_metav_000000185578	k__Viruses;p__Uroviricota;c__Caudoviricetes;o__Caudovirales;f__Podoviridae;g__Podoviridae_sp._ct2cs2_-_no_g_rank;s__Podoviridae_sp._ct2cs2	1062	58.4746	7.5499	3.347	100	56	0.3	0.39	0.32
PJsoil_metav_000000092609	unknown	1703	45.0969	6.212	3.93	100	71	0.23	0.31	0.4
PJsoil_metav_000000077423	k__Viruses;p__Prokaryotic_dsDNA_virus_sp._-_no_g_rank_-_no_f_rank_-_no_o_rank_-_no_c_rank_-_no_p_rank;c__Prokaryotic_dsDNA_virus_sp._-_no_g_rank_-_no_f_rank_-_no_o_rank_-_no_c_rank;o__Prokaryotic_dsDNA_virus_sp._-_no_g_rank_-_no_f_rank_-_no_o_rank;f__Prokaryotic_dsDNA_virus_sp._-_no_g_rank_-_no_f_rank;g__Prokaryotic_dsDNA_virus_sp._-_no_g_rank;s__Prokaryotic_dsDNA_virus_sp.	1920	55.1042	22.9214	6.061	100	302	0.89	1.18	1.7
PJsoil_metav_000000018404	k__Viruses;p__Uroviricota;c__Caudoviricetes;o__Caudovirales;f__Siphoviridae;g__Chenonavirus;s__Mycobacterium_virus_Che9c	5155	67.5849	28.4823	11.1009	100	996	1.09	1.44	5.61
PJsoil_metav_000000031681	unknown	3538	65.9129	10.7569	5.4497	100	259	0.41	0.55	1.46
PJsoil_metav_000000080659	unknown	1868	67.5054	65.5257	36.9225	100	863	2.6	3.46	4.86
PJsoil_metav_000000039800	unknown	3024	48.4788	9.3535	5.4737	99.9008	189	0.35	0.47	1.06
PJsoil_metav_000000054471	k__Viruses;p__Uroviricota;c__Caudoviricetes;o__Caudovirales;f__Myoviridae;g__Aresaunavirus;s__Ralstonia_virus_RSY1	2444	61.5385	10.7295	5.2465	99.9182	179	0.41	0.55	1.01
PJsoil_metav_000000036482	k__Viruses;p__Uroviricota;c__Caudoviricetes;o__Caudovirales;f__Myoviridae;g__Ripduovirus;s__Ralstonia_phage_RP31	3214	66.4904	27.3547	9.6248	100	623	1.09	1.45	3.51
PJsoil_metav_000000037104	unknown	3177	66.0371	39.8048	12.952	100	860	1.52	2.02	4.84
PJsoil_metav_000000063650	unknown	2196	37.796	11.2823	4.8411	98.7705	172	0.44	0.59	0.97
PJsoil_metav_000000018997	unknown	5040	58.4325	14.9774	5.7634	100	504	0.56	0.75	2.84
PJsoil_metav_000000018769	unknown	5082	47.0484	15.7355	7.4656	100	537	0.6	0.79	3.02
PJsoil_metav_000000062624	k__Viruses;p__Prokaryotic_dsDNA_virus_sp._-_no_g_rank_-_no_f_rank_-_no_o_rank_-_no_c_rank_-_no_p_rank;c__Prokaryotic_dsDNA_virus_sp._-_no_g_rank_-_no_f_rank_-_no_o_rank_-_no_c_rank;o__Prokaryotic_dsDNA_virus_sp._-_no_g_rank_-_no_f_rank_-_no_o_rank;f__Prokaryotic_dsDNA_virus_sp._-_no_g_rank_-_no_f_rank;g__Prokaryotic_dsDNA_virus_sp._-_no_g_rank;s__Prokaryotic_dsDNA_virus_sp.	2221	62.9446	8.9536	4.4105	100	134	0.34	0.45	0.75
PJsoil_metav_000000003418	k__Viruses	16872	55.275	19.0869	9.6395	100	2149	0.72	0.95	12.1
PJsoil_metav_000000124911	unknown	1388	62.3919	11.067	5.4148	100	109	0.44	0.59	0.61
PJsoil_metav_000000103249	k__Viruses;p__Prokaryotic_dsDNA_virus_sp._-_no_g_rank_-_no_f_rank_-_no_o_rank_-_no_c_rank_-_no_p_rank;c__Prokaryotic_dsDNA_virus_sp._-_no_g_rank_-_no_f_rank_-_no_o_rank_-_no_c_rank;o__Prokaryotic_dsDNA_virus_sp._-_no_g_rank_-_no_f_rank_-_no_o_rank;f__Prokaryotic_dsDNA_virus_sp._-_no_g_rank_-_no_f_rank;g__Prokaryotic_dsDNA_virus_sp._-_no_g_rank;s__Prokaryotic_dsDNA_virus_sp.	1580	36.0127	43.419	17.5517	100	465	1.66	2.2	2.62
PJsoil_metav_000000040260	k__Viruses;p__Uroviricota;c__Caudoviricetes;o__Caudovirales;f__Siphoviridae;g__uncultured_phage_MedDCM-OCT-S09-C28_-_no_g_rank;s__uncultured_phage_MedDCM-OCT-S09-C28	3001	60.2133	9.8874	4.2563	100	202	0.38	0.5	1.14
PJsoil_metav_000000010366	k__Viruses;p__Uroviricota;c__Caudoviricetes;o__Caudovirales;f__Podoviridae;g__Vibrio_phage_CHOED_-_no_g_rank;s__Vibrio_phage_CHOED	7722	58.042	15.2502	6.7826	100	789	0.58	0.76	4.44
PJsoil_metav_000000033791	unknown	3388	62.2786	20.737	12.491	100	474	0.79	1.05	2.67
PJsoil_metav_000000122754	unknown	1404	67.9487	8.3889	6.4803	98.7892	82	0.33	0.44	0.46
PJsoil_metav_000000003361	k__Viruses;p__uncultured_Mediterranean_phage_-_no_g_rank_-_no_f_rank_-_no_o_rank_-_no_c_rank_-_no_p_rank;c__uncultured_Mediterranean_phage_-_no_g_rank_-_no_f_rank_-_no_o_rank_-_no_c_rank;o__uncultured_Mediterranean_phage_-_no_g_rank_-_no_f_rank_-_no_o_rank;f__uncultured_Mediterranean_phage_-_no_g_rank_-_no_f_rank;g__uncultured_Mediterranean_phage_-_no_g_rank;s__uncultured_Mediterranean_phage	17050	46.7038	11.6069	7.5824	100	1315	0.43	0.58	7.41
PJsoil_metav_000000106754	unknown	1546	66.8823	4.6378	2.5838	100	48	0.17	0.23	0.27
PJsoil_metav_000000016715	k__Viruses;p__Prokaryotic_dsDNA_virus_sp._-_no_g_rank_-_no_f_rank_-_no_o_rank_-_no_c_rank_-_no_p_rank;c__Prokaryotic_dsDNA_virus_sp._-_no_g_rank_-_no_f_rank_-_no_o_rank_-_no_c_rank;o__Prokaryotic_dsDNA_virus_sp._-_no_g_rank_-_no_f_rank_-_no_o_rank;f__Prokaryotic_dsDNA_virus_sp._-_no_g_rank_-_no_f_rank;g__Prokaryotic_dsDNA_virus_sp._-_no_g_rank;s__Prokaryotic_dsDNA_virus_sp.	5515	66.8178	11.4134	6.1178	99.7824	424	0.43	0.57	2.39
PJsoil_metav_000000024342	unknown	4235	57.1192	12.578	5.4104	100	362	0.48	0.64	2.04
PJsoil_metav_000000093140	unknown	1696	63.3844	15.4275	5.655	100	179	0.59	0.79	1.01
PJsoil_metav_000000015133	unknown	5912	57.6286	45.7715	14.2454	100	1835	1.75	2.32	10.33
PJsoil_metav_000000003460	k__Viruses;p__Prokaryotic_dsDNA_virus_sp._-_no_g_rank_-_no_f_rank_-_no_o_rank_-_no_c_rank_-_no_p_rank;c__Prokaryotic_dsDNA_virus_sp._-_no_g_rank_-_no_f_rank_-_no_o_rank_-_no_c_rank;o__Prokaryotic_dsDNA_virus_sp._-_no_g_rank_-_no_f_rank_-_no_o_rank;f__Prokaryotic_dsDNA_virus_sp._-_no_g_rank_-_no_f_rank;g__Prokaryotic_dsDNA_virus_sp._-_no_g_rank;s__Prokaryotic_dsDNA_virus_sp.	16732	71.8922	91.919	29.4371	100	10484	3.53	4.69	59.04
PJsoil_metav_000000005636	k__Viruses	11892	47.4437	22.5347	11.6784	100	1798	0.85	1.13	10.13
PJsoil_metav_000000031822	k__Viruses;p__Prokaryotic_dsDNA_virus_sp._-_no_g_rank_-_no_f_rank_-_no_o_rank_-_no_c_rank_-_no_p_rank;c__Prokaryotic_dsDNA_virus_sp._-_no_g_rank_-_no_f_rank_-_no_o_rank_-_no_c_rank;o__Prokaryotic_dsDNA_virus_sp._-_no_g_rank_-_no_f_rank_-_no_o_rank;f__Prokaryotic_dsDNA_virus_sp._-_no_g_rank_-_no_f_rank;g__Prokaryotic_dsDNA_virus_sp._-_no_g_rank;s__Prokaryotic_dsDNA_virus_sp.	3528	68.7925	128.707	19.4201	100	3066	4.89	6.5	17.27
PJsoil_metav_000000034580	k__Viruses;p__Prokaryotic_dsDNA_virus_sp._-_no_g_rank_-_no_f_rank_-_no_o_rank_-_no_c_rank_-_no_p_rank;c__Prokaryotic_dsDNA_virus_sp._-_no_g_rank_-_no_f_rank_-_no_o_rank_-_no_c_rank;o__Prokaryotic_dsDNA_virus_sp._-_no_g_rank_-_no_f_rank_-_no_o_rank;f__Prokaryotic_dsDNA_virus_sp._-_no_g_rank_-_no_f_rank;g__Prokaryotic_dsDNA_virus_sp._-_no_g_rank;s__Prokaryotic_dsDNA_virus_sp.	3334	51.3197	11.9904	11.8973	100	276	0.47	0.62	1.55
PJsoil_metav_000000057006	unknown	2369	66.2727	8.74	4.2717	100	138	0.33	0.44	0.78
PJsoil_metav_000000027015	k__Viruses;p__Uroviricota;c__Caudoviricetes;o__Caudovirales;f__Podoviridae;g__Cimandefvirus;s__Ralstonia_virus_Cimandef	3939	69.18	11.2592	5.4838	100	300	0.43	0.57	1.69
PJsoil_metav_000000022874	unknown	4427	58.4595	20.0813	7.4199	100	594	0.76	1	3.35
PJsoil_metav_000000129887	unknown	1351	69.6521	9.0977	4.7644	100	82	0.34	0.45	0.46
PJsoil_metav_000000095160	k__Viruses;p__Uroviricota;c__Caudoviricetes;o__Caudovirales;f__Siphoviridae;g__Anatolevirus;s__Propionibacterium_virus_B3	1672	68.8995	8.8397	4.941	100	113	0.38	0.51	0.64
PJsoil_metav_000000055812	k__Viruses;p__Uroviricota;c__Caudoviricetes;o__Caudovirales;f__Siphoviridae;g__Pepyhexavirus	2403	58.7183	13.9763	7.3679	100	228	0.53	0.71	1.28
PJsoil_metav_000000060484	unknown	2275	47.9121	6.0497	2.906	98.5495	92	0.23	0.3	0.52
PJsoil_metav_000000004887	k__Viruses;p__Uroviricota;c__Caudoviricetes;o__Caudovirales	13119	49.4397	15.3474	7.2034	100	1340	0.58	0.76	7.55
PJsoil_metav_000000156539	unknown	1190	55.8824	8.1092	3.4793	100	64	0.3	0.4	0.36
PJsoil_metav_000000026250	k__Viruses;p__Uroviricota;c__Caudoviricetes;o__Caudovirales;f__Siphoviridae;g__Triplejayvirus;s__Arthrobacter_virus_TripleJ	4018	67.2723	12.3621	5.8385	100	342	0.48	0.64	1.93
PJsoil_metav_000000016841	unknown	5485	66.6363	15.4472	7.3037	100	579	0.59	0.79	3.26
PJsoil_metav_000000059983	k__Viruses;p__Prokaryotic_dsDNA_virus_sp._-_no_g_rank_-_no_f_rank_-_no_o_rank_-_no_c_rank_-_no_p_rank;c__Prokaryotic_dsDNA_virus_sp._-_no_g_rank_-_no_f_rank_-_no_o_rank_-_no_c_rank;o__Prokaryotic_dsDNA_virus_sp._-_no_g_rank_-_no_f_rank_-_no_o_rank;f__Prokaryotic_dsDNA_virus_sp._-_no_g_rank_-_no_f_rank;g__Prokaryotic_dsDNA_virus_sp._-_no_g_rank;s__Prokaryotic_dsDNA_virus_sp.	2288	44.2308	8.375	4.3932	100	139	0.34	0.45	0.78
PJsoil_metav_000000185687	unknown	1062	65.725	2.9812	1.432	100	22	0.12	0.15	0.12
PJsoil_metav_000000041776	k__Viruses;p__Uroviricota;c__Caudoviricetes;o__Caudovirales;f__Myoviridae;g__Klausavirus;s__Arthrobacter_virus_ArV1	2926	70.164	20.7857	11.2202	98.9747	416	0.8	1.06	2.34
PJsoil_metav_000000042027	unknown	2915	65.1115	8.4593	3.4798	100	165	0.32	0.42	0.93
PJsoil_metav_000000158376	unknown	1181	56.9009	8.0559	3.4534	100	66	0.31	0.42	0.37
PJsoil_metav_000000104821	unknown	1564	37.9156	12.1004	4.7914	100	127	0.46	0.61	0.72
PJsoil_metav_000000146843	unknown	1242	62.8824	27.3994	10.4812	100	242	1.1	1.46	1.36
PJsoil_metav_000000053094	unknown	2487	41.9783	9.5263	4.0671	98.9144	162	0.37	0.49	0.91
PJsoil_metav_000000182956	k__Viruses;p__Uroviricota;c__Caudoviricetes;o__Caudovirales;f__Siphoviridae;g__Cinunavirus;s__Clavibacter_virus_CN1A	1072	66.5112	8.4366	4.1158	95.3358	62	0.33	0.43	0.35
PJsoil_metav_000000067557	unknown	2106	62.6781	127.003	45.3243	100	1823	4.87	6.47	10.27
PJsoil_metav_000000048758	k__Viruses;p__Uroviricota;c__Caudoviricetes;o__Caudovirales;f__Siphoviridae;g__Cellulophaga_phage_phi19:1_-_no_g_rank;s__Cellulophaga_phage_phi19:1	2636	42.4127	7.8536	4.6613	100	140	0.3	0.4	0.79
PJsoil_metav_000000067122	unknown	2116	58.1285	3.9277	2.0298	99.2439	56	0.15	0.2	0.32
PJsoil_metav_000000024257	k__Viruses;p__Uroviricota;c__Caudoviricetes;o__Caudovirales;f__Siphoviridae;g__Arthrobacter_phage_Persistence_-_no_g_rank;s__Arthrobacter_phage_Persistence	4244	67.3893	30.4284	12.8809	100	905	1.2	1.59	5.1
PJsoil_metav_000000056254	unknown	2390	35.523	11.3364	6.6123	100	183	0.43	0.57	1.03
PJsoil_metav_000000147000	unknown	1242	63.2045	3.8824	1.8496	100	33	0.15	0.2	0.19
PJsoil_metav_000000048025	unknown	2663	56.1397	12.6669	5.6914	100	225	0.48	0.63	1.27
PJsoil_metav_000000027495	unknown	3895	70.9371	18.7335	17.1232	100	498	0.72	0.96	2.8
PJsoil_metav_000000055870	k__Viruses;p__Uroviricota;c__Caudoviricetes;o__Caudovirales;f__Podoviridae;g__Ochrobactrum_phage_POI1126_-_no_g_rank;s__Ochrobactrum_phage_POI1126	2401	67.3469	21.2828	9.0756	100	347	0.81	1.08	1.95
PJsoil_metav_000000061684	k__Viruses;p__Uroviricota;c__Caudoviricetes;o__Caudovirales;f__Myoviridae;g__Yersinia_phage_phiR1-37_-_no_g_rank;s__Yersinia_phage_phiR1-37	2245	35.0111	10.0334	7.9088	100	155	0.39	0.52	0.87
PJsoil_metav_000000049927	unknown	2592	64.8148	12.1539	5.481	100	211	0.46	0.61	1.19
PJsoil_metav_000000017323	k__Viruses;p__Uroviricota;c__Caudoviricetes;o__Caudovirales;f__Siphoviridae;g__Corynebacterium_phage_IME1320_01_-_no_g_rank;s__Corynebacterium_phage_IME1320_01	5380	63.2714	14.8028	7.601	100	551	0.58	0.77	3.1
PJsoil_metav_000000176797	unknown	1096	69.1606	40.2199	14.5771	100	302	1.55	2.06	1.7
PJsoil_metav_000000030212	k__Viruses;p__Uroviricota;c__Caudoviricetes;o__Caudovirales	3652	53.012	12.2719	5.7226	100	306	0.47	0.63	1.72
PJsoil_metav_000000028919	unknown	3762	61.8554	8.1845	3.7514	100	208	0.31	0.41	1.17
PJsoil_metav_000000142476	k__Viruses;p__Uroviricota;c__Caudoviricetes;o__Caudovirales;f__Myoviridae;g__Bixzunavirus;s__Mycobacterium_virus_Bxz1	1269	64.7754	10.368	4.3679	100	90	0.4	0.53	0.51
PJsoil_metav_000000023411	unknown	4356	64.7383	9.3896	5.1766	100	275	0.36	0.47	1.55
PJsoil_metav_000000069139	unknown	2073	64.9301	11.2262	7.7001	100	161	0.44	0.58	0.91
PJsoil_metav_000000059012	unknown	2313	41.5478	13.4081	5.4925	98.703	210	0.51	0.68	1.18
PJsoil_metav_000000024520	unknown	4214	39.8908	10.8614	5.5161	100	306	0.41	0.54	1.72
PJsoil_metav_000000076964	k__Viruses;p__Uroviricota;c__Caudoviricetes;o__Caudovirales;f__Siphoviridae;g__Sleepyheadvirus;s__Rhodococcus_virus_Sleepyhead	1929	68.4292	7.126	3.0037	100	93	0.27	0.36	0.52
PJsoil_metav_000000051322	k__Viruses;p__Uroviricota;c__Caudoviricetes;o__Caudovirales;f__Siphoviridae;g__Spizizenvirus;s__Bacillus_virus_phi105	2543	61.7774	9.5785	4.6659	100	163	0.36	0.48	0.92
PJsoil_metav_000000030356	unknown	3639	65.1553	10.8244	5.6337	100	263	0.41	0.54	1.48
PJsoil_metav_000000006768	k__Viruses;p__Uroviricota;c__Caudoviricetes;o__Caudovirales;f__Siphoviridae	10498	60.2496	14.4254	6.3733	100	1022	0.55	0.73	5.76
PJsoil_metav_000000028304	unknown	3818	54.8979	116.077	28.4376	100	3029	4.47	5.93	17.06
PJsoil_metav_000000201636	unknown	1004	58.5657	28.8177	28.5332	100	221	1.24	1.65	1.24
PJsoil_metav_000000108456	unknown	1528	38.678	5.7042	3.0306	100	58	0.21	0.28	0.33
PJsoil_metav_000000095640	unknown	1666	65.1861	8.0312	4.5636	100	94	0.32	0.42	0.53
PJsoil_metav_000000056044	unknown	2396	52.9633	10.7896	6.2733	100	172	0.4	0.54	0.97
PJsoil_metav_000000148632	k__Viruses;p__Uroviricota;c__Caudoviricetes;o__Caudovirales;f__Siphoviridae;g__Omegavirus;s__Mycobacterium_virus_Courthouse	1232	66.4773	9.961	8.0373	100	85	0.39	0.52	0.48
PJsoil_metav_000000145129	unknown	1253	66.0016	6.0846	2.674	100	53	0.24	0.32	0.3
PJsoil_metav_000000058948	unknown	2315	68.2073	19.8173	10.2298	100	316	0.77	1.02	1.78
PJsoil_metav_000000142968	unknown	1266	68.9573	11.3965	5.5	100	102	0.45	0.6	0.57
PJsoil_metav_000000082975	unknown	1834	38.6587	6.3255	3.9385	100	77	0.24	0.31	0.43
PJsoil_metav_000000013317	unknown	6464	63.4282	26.7839	10.3437	100	1168	1.02	1.35	6.58
PJsoil_metav_000000072013	k__Viruses;p__Uroviricota;c__Caudoviricetes;o__Caudovirales;f__Podoviridae;g__Bacteroides_phage_DAC15_-_no_g_rank;s__Bacteroides_phage_DAC15	2017	49.0828	9.1611	5.2712	100	126	0.35	0.47	0.71
PJsoil_metav_000000056788	unknown	2375	58.6105	9.6173	4.1555	100	152	0.36	0.48	0.86
PJsoil_metav_000000032453	unknown	3485	60.8321	17.2723	7.5842	100	406	0.66	0.87	2.29
PJsoil_metav_000000046285	k__Viruses;p__Uroviricota;c__Caudoviricetes;o__Caudovirales;f__Podoviridae;g__Ralstonia_phage_Hennie_-_no_g_rank;s__Ralstonia_phage_Hennie	2729	62.184	21.339	10.2857	100	405	0.84	1.11	2.28
PJsoil_metav_000000033190	unknown	3431	47.2166	12.4652	6.102	99.8251	288	0.47	0.63	1.62
PJsoil_metav_000000151330	unknown	1218	66.5025	3.7069	2.0507	100	30	0.14	0.18	0.17
PJsoil_metav_000000126109	k__Viruses;p__Uroviricota;c__Caudoviricetes;o__Caudovirales;f__Siphoviridae	1379	66.57	27.6396	9.9371	99.7099	258	1.05	1.4	1.45
PJsoil_metav_000000095406	unknown	1669	59.7364	7.9988	5.4338	100	92	0.31	0.41	0.52
PJsoil_metav_000000085075	k__Viruses;p__uncultured_marine_virus_-_no_g_rank_-_no_f_rank_-_no_o_rank_-_no_c_rank_-_no_p_rank;c__uncultured_marine_virus_-_no_g_rank_-_no_f_rank_-_no_o_rank_-_no_c_rank;o__uncultured_marine_virus_-_no_g_rank_-_no_f_rank_-_no_o_rank;f__uncultured_marine_virus_-_no_g_rank_-_no_f_rank;g__uncultured_marine_virus_-_no_g_rank;s__uncultured_marine_virus	1803	58.9573	7.9856	3.9206	100	100	0.31	0.41	0.56
PJsoil_metav_000000091729	unknown	1714	65.6943	5.7952	2.4703	100	67	0.22	0.29	0.38
PJsoil_metav_000000016116	unknown	5660	62.9682	32.5993	36.0567	100	1243	1.24	1.64	7
PJsoil_metav_000000023603	k__Viruses;p__Uroviricota;c__Caudoviricetes;o__Caudovirales;f__Siphoviridae	4328	68.4612	33.8239	13.0506	100	1006	1.31	1.74	5.67
PJsoil_metav_000000035518	k__Viruses;p__Uroviricota;c__Caudoviricetes;o__Caudovirales	3273	63.3364	5.7088	4.3525	98.9306	125	0.22	0.29	0.7
PJsoil_metav_000000152052	unknown	1214	57.2488	4.7479	3.103	100	39	0.18	0.24	0.22
PJsoil_metav_000000040104	k__Viruses;p__Uroviricota;c__Caudoviricetes;o__Caudovirales;f__Siphoviridae;g__uncultured_Mediterranean_phage_uvMED_-_no_g_rank;s__uncultured_Mediterranean_phage_uvMED	3008	63.9295	8.1363	5.0492	99.0027	168	0.31	0.42	0.95
PJsoil_metav_000000053723	unknown	2467	63.7617	32.6684	9.2234	100	540	1.23	1.64	3.04
PJsoil_metav_000000143170	unknown	1265	67.2727	5.0261	2.1743	100	43	0.19	0.25	0.24
PJsoil_metav_000000124037	unknown	1394	67.934	12.1779	5.7194	100	114	0.46	0.61	0.64
PJsoil_metav_000000060055	unknown	2285	69.5842	21.6284	8.6739	100	336	0.83	1.1	1.89
PJsoil_metav_000000166304	unknown	1143	65.3543	6.056	2.3892	100	46	0.23	0.3	0.26
PJsoil_metav_000000125345	k__Viruses;p__Uroviricota;c__Caudoviricetes;o__Caudovirales;f__Podoviridae;g__Hollowayvirus;s__Pseudomonas_phage_Epa33	1385	68.231	8.9545	4.5625	100	85	0.35	0.46	0.48
PJsoil_metav_000000108336	unknown	1529	55.1341	6.6763	3.4109	100	68	0.25	0.33	0.38
PJsoil_metav_000000091306	unknown	1719	39.0343	9.5602	5.5406	100	109	0.36	0.47	0.61
PJsoil_metav_000000040666	unknown	2981	66.6555	8.9785	4.4002	100	181	0.34	0.45	1.02
PJsoil_metav_000000028742	k__Viruses;p__Uroviricota;c__Caudoviricetes;o__Caudovirales;f__Podoviridae;g__Podoviridae_sp._ctg2L5_-_no_g_rank;s__Podoviridae_sp._ctg2L5	3778	62.2022	10.3348	5.5881	100	265	0.4	0.52	1.49
PJsoil_metav_000000057908	unknown	2343	69.2702	36.6483	14.2665	100	595	1.43	1.9	3.35
PJsoil_metav_000000009581	k__Viruses;p__Uroviricota;c__Caudoviricetes;o__Caudovirales;f__Siphoviridae	8166	70.8058	12.7192	5.5648	99.8898	704	0.49	0.64	3.96
PJsoil_metav_000000002829	unknown	19159	68.229	151.292	31.8247	100	19573	5.75	7.64	110.23
PJsoil_metav_000000031604	k__Viruses;p__Uroviricota;c__Caudoviricetes;o__Caudovirales;f__Podoviridae;g__Rhizobium_phage_RHph_Y1_10_-_no_g_rank;s__Rhizobium_phage_RHph_Y1_10	3544	59.8476	23.2898	8.3854	100	562	0.89	1.19	3.16
PJsoil_metav_000000027165	k__Viruses;p__Uroviricota;c__Caudoviricetes;o__Caudovirales;f__Myoviridae;g__Pseudomonas_phage_phiK7A1_-_no_g_rank;s__Pseudomonas_phage_phiK7A1	3924	44.6483	13.6549	6.7669	100	360	0.52	0.69	2.03
PJsoil_metav_000000059448	k__Viruses;p__Uroviricota;c__Caudoviricetes;o__Caudovirales;f__Siphoviridae;g__Pepyhexavirus;s__Rhodococcus_virus_Pepy6	2302	39.1399	12.258	5.2249	100	190	0.46	0.62	1.07
PJsoil_metav_000000038527	unknown	3094	40.2069	30.595	9.806	100	632	1.15	1.53	3.56
PJsoil_metav_000000003241	unknown	17454	73.3872	17.9158	7.3243	100	2151	0.69	0.92	12.11
PJsoil_metav_000000030774	unknown	3607	61.3806	11.5811	5.3646	100	286	0.45	0.59	1.61
PJsoil_metav_000000034671	k__Viruses;p__Uroviricota;c__Caudoviricetes;o__Caudovirales	3327	64.232	79.6823	33.7525	100	1815	3.07	4.08	10.22
PJsoil_metav_000000047111	unknown	2698	49.5182	11.7565	6.4453	100	213	0.44	0.59	1.2
PJsoil_metav_000000116269	k__Viruses;p__Prokaryotic_dsDNA_virus_sp._-_no_g_rank_-_no_f_rank_-_no_o_rank_-_no_c_rank_-_no_p_rank;c__Prokaryotic_dsDNA_virus_sp._-_no_g_rank_-_no_f_rank_-_no_o_rank_-_no_c_rank;o__Prokaryotic_dsDNA_virus_sp._-_no_g_rank_-_no_f_rank_-_no_o_rank;f__Prokaryotic_dsDNA_virus_sp._-_no_g_rank_-_no_f_rank;g__Prokaryotic_dsDNA_virus_sp._-_no_g_rank;s__Prokaryotic_dsDNA_virus_sp.	1457	60.0549	6.8421	2.7986	100	68	0.26	0.35	0.38
PJsoil_metav_000000021896	k__Viruses;p__Uroviricota;c__Caudoviricetes;o__Caudovirales;f__Siphoviridae	4565	60.3943	7.053	3.8255	100	214	0.26	0.35	1.21
PJsoil_metav_000000014650	k__Viruses	6045	41.6873	22.6642	10.0145	100	924	0.86	1.14	5.2
PJsoil_metav_000000079021	unknown	1894	69.4826	8.8332	6.7751	100	113	0.34	0.45	0.64
PJsoil_metav_000000003680	k__Viruses;p__Uroviricota;c__Caudoviricetes;o__Caudovirales	15987	49.0461	25.0395	13.0807	100	2680	0.94	1.25	15.09
PJsoil_metav_000000079078	k__Viruses	1893	63.7612	12.0021	4.9869	100	156	0.46	0.62	0.88
PJsoil_metav_000000067653	unknown	2104	51.8061	11.106	5.8033	100	160	0.43	0.57	0.9
PJsoil_metav_000000059310	unknown	2305	63.6443	14.5453	9.2097	100	236	0.58	0.77	1.33
PJsoil_metav_000000036323	unknown	3223	71.4552	19.8573	9.5498	100	440	0.77	1.02	2.48
PJsoil_metav_000000005003	k__Viruses;p__Prokaryotic_dsDNA_virus_sp._-_no_g_rank_-_no_f_rank_-_no_o_rank_-_no_c_rank_-_no_p_rank;c__Prokaryotic_dsDNA_virus_sp._-_no_g_rank_-_no_f_rank_-_no_o_rank_-_no_c_rank;o__Prokaryotic_dsDNA_virus_sp._-_no_g_rank_-_no_f_rank_-_no_o_rank;f__Prokaryotic_dsDNA_virus_sp._-_no_g_rank_-_no_f_rank;g__Prokaryotic_dsDNA_virus_sp._-_no_g_rank;s__Prokaryotic_dsDNA_virus_sp.	12902	53.046	2905.48	600.075	100	250233	109.22	145.05	1409.2
PJsoil_metav_000000023864	k__Viruses	4297	59.5532	16.8888	8.9803	100	495	0.65	0.86	2.79
PJsoil_metav_000000116783	unknown	1452	40.3581	12.3361	5.7374	100	127	0.49	0.65	0.72
PJsoil_metav_000000026631	k__Viruses;p__Uroviricota;c__Caudoviricetes;o__Caudovirales;f__Myoviridae;g__Donellivirus;s__Bacillus_virus_G	3978	53.997	13.1028	6.1196	100	355	0.5	0.67	2
PJsoil_metav_000000088946	unknown	1750	70	10.296	4.661	99.9429	129	0.42	0.55	0.73
PJsoil_metav_000000170771	k__Viruses;p__Uroviricota;c__Caudoviricetes;o__Caudovirales;f__Siphoviridae;g__Bordetella_phage_vB_BbrS_PHB09_-_no_g_rank;s__Bordetella_phage_vB_BbrS_PHB09	1122	50.8913	9.3422	5.4799	98.574	72	0.36	0.48	0.41
PJsoil_metav_000000001973	k__Viruses;p__Uroviricota;c__Caudoviricetes;o__Caudovirales	24373	53.1613	47.9963	13.7754	100	7833	1.81	2.4	44.11
PJsoil_metav_000000034981	unknown	3308	40.9613	7.9495	4.5644	99.9093	176	0.3	0.4	0.99
PJsoil_metav_000000031530	k__Viruses;p__Prokaryotic_dsDNA_virus_sp._-_no_g_rank_-_no_f_rank_-_no_o_rank_-_no_c_rank_-_no_p_rank;c__Prokaryotic_dsDNA_virus_sp._-_no_g_rank_-_no_f_rank_-_no_o_rank_-_no_c_rank;o__Prokaryotic_dsDNA_virus_sp._-_no_g_rank_-_no_f_rank_-_no_o_rank;f__Prokaryotic_dsDNA_virus_sp._-_no_g_rank_-_no_f_rank;g__Prokaryotic_dsDNA_virus_sp._-_no_g_rank;s__Prokaryotic_dsDNA_virus_sp.	3550	47.1831	10.222	6.0343	100	241	0.38	0.51	1.36
PJsoil_metav_000000028952	unknown	3759	53.6313	32.8021	11.7336	100	841	1.26	1.67	4.74
PJsoil_metav_000000089827	unknown	1739	58.0794	5.797	2.5856	100	67	0.22	0.29	0.38
PJsoil_metav_000000115025	unknown	1467	52.1472	11.2059	9.3853	100	110	0.42	0.56	0.62
PJsoil_metav_000000090700	k__Viruses;p__Uroviricota;c__Caudoviricetes;o__Caudovirales;f__Siphoviridae;g__Whackvirus;s__Rhodococcus_virus_Whack	1727	67.9213	11.6155	6.8149	100	140	0.46	0.61	0.79
PJsoil_metav_000000009679	unknown	8112	57.643	62.2843	15.6473	100	3398	2.36	3.13	19.14
PJsoil_metav_000000062765	k__Viruses;p__Uroviricota;c__Caudoviricetes;o__Caudovirales;f__Siphoviridae;g__Nocardia_phage_P69_-_no_g_rank;s__Nocardia_phage_P69	2217	54.894	11.5363	5.0692	100	173	0.44	0.58	0.97
PJsoil_metav_000000011127	k__Viruses;p__Uroviricota;c__Caudoviricetes;o__Caudovirales;f__Podoviridae;g__Vibrio_phage_1.232.O._10N.261.51.E11_-_no_g_rank;s__Vibrio_phage_1.232.O._10N.261.51.E11	7348	64.6434	19.7594	7.3863	100	977	0.75	0.99	5.5
PJsoil_metav_000000032796	k__Viruses;p__Uroviricota;c__Caudoviricetes;o__Caudovirales;f__uncultured_Mediterranean_phage_uvDeep-CGR2-AD3-C76_-_no_g_rank_-_no_f_rank;g__uncultured_Mediterranean_phage_uvDeep-CGR2-AD3-C76_-_no_g_rank;s__uncultured_Mediterranean_phage_uvDeep-CGR2-AD3-C76	3459	68.5169	9.6516	4.898	100	230	0.37	0.5	1.3
PJsoil_metav_000000054906	unknown	2431	37.7211	10.2448	6.0426	100	166	0.38	0.51	0.93
PJsoil_metav_000000093737	unknown	1689	64.8905	8.3446	3.8171	100	94	0.31	0.42	0.53
PJsoil_metav_000000043390	k__Viruses;p__Uroviricota;c__Caudoviricetes;o__Caudovirales	2853	61.7596	21.4129	9.5313	100	419	0.83	1.1	2.36
PJsoil_metav_000000029996	unknown	3670	66.8665	12.2635	5.2259	100	301	0.46	0.61	1.7
PJsoil_metav_000000143516	k__Viruses;p__Prokaryotic_dsDNA_virus_sp._-_no_g_rank_-_no_f_rank_-_no_o_rank_-_no_c_rank_-_no_p_rank;c__Prokaryotic_dsDNA_virus_sp._-_no_g_rank_-_no_f_rank_-_no_o_rank_-_no_c_rank;o__Prokaryotic_dsDNA_virus_sp._-_no_g_rank_-_no_f_rank_-_no_o_rank;f__Prokaryotic_dsDNA_virus_sp._-_no_g_rank_-_no_f_rank;g__Prokaryotic_dsDNA_virus_sp._-_no_g_rank;s__Prokaryotic_dsDNA_virus_sp.	1262	40.4913	10.6973	8.0479	97.9398	90	0.4	0.53	0.51
PJsoil_metav_000000019925	unknown	4878	59.6556	13.3194	5.5072	100	436	0.5	0.67	2.46
PJsoil_metav_000000107362	k__Viruses;p__Uroviricota;c__Caudoviricetes;o__Caudovirales;f__Myoviridae;g__Vibrio_phage_1.278.O._10N.286.54.E8_-_no_g_rank;s__Vibrio_phage_1.278.O._10N.286.54.E8	1539	39.961	6.6381	2.939	100	68	0.25	0.33	0.38
PJsoil_metav_000000104381	unknown	1569	49.9681	8.0459	3.7426	100	84	0.3	0.4	0.47
PJsoil_metav_000000158562	unknown	1180	61.4407	6.8788	3.1857	100	58	0.28	0.37	0.33
PJsoil_metav_000000055457	k__Viruses;p__Prokaryotic_dsDNA_virus_sp._-_no_g_rank_-_no_f_rank_-_no_o_rank_-_no_c_rank_-_no_p_rank;c__Prokaryotic_dsDNA_virus_sp._-_no_g_rank_-_no_f_rank_-_no_o_rank_-_no_c_rank;o__Prokaryotic_dsDNA_virus_sp._-_no_g_rank_-_no_f_rank_-_no_o_rank;f__Prokaryotic_dsDNA_virus_sp._-_no_g_rank_-_no_f_rank;g__Prokaryotic_dsDNA_virus_sp._-_no_g_rank;s__Prokaryotic_dsDNA_virus_sp.	2414	62.5518	6.7125	3.9174	100	108	0.25	0.33	0.61
PJsoil_metav_000000031509	unknown	3552	57.4043	7.426	3.9684	99.1273	188	0.3	0.4	1.06
PJsoil_metav_000000068646	k__Viruses;p__Prokaryotic_dsDNA_virus_sp._-_no_g_rank_-_no_f_rank_-_no_o_rank_-_no_c_rank_-_no_p_rank;c__Prokaryotic_dsDNA_virus_sp._-_no_g_rank_-_no_f_rank_-_no_o_rank_-_no_c_rank;o__Prokaryotic_dsDNA_virus_sp._-_no_g_rank_-_no_f_rank_-_no_o_rank;f__Prokaryotic_dsDNA_virus_sp._-_no_g_rank_-_no_f_rank;g__Prokaryotic_dsDNA_virus_sp._-_no_g_rank;s__Prokaryotic_dsDNA_virus_sp.	2083	67.1627	17.7148	6.9532	100	257	0.69	0.92	1.45
PJsoil_metav_000000029879	k__Viruses	3680	44.9185	9.1016	3.8879	100	224	0.34	0.46	1.26
PJsoil_metav_000000065196	k__Viruses;p__Uroviricota;c__Caudoviricetes;o__Caudovirales;f__Myoviridae;g__Vibrio_phage_1.193.O._10N.286.52.C6_-_no_g_rank;s__Vibrio_phage_1.193.O._10N.286.52.C6	2158	50.1854	10.5171	4.6758	100	152	0.4	0.53	0.86
PJsoil_metav_000000158276	k__Viruses;p__Uroviricota;c__Caudoviricetes;o__Caudovirales;f__Siphoviridae;g__Coralvirus;s__Arthrobacter_phage_Amelia	1181	71.1262	28.3599	10.4171	100	232	1.11	1.47	1.31
PJsoil_metav_000000006063	unknown	11308	66.4839	71.8038	23.9085	100	5471	2.72	3.62	30.81
PJsoil_metav_000000031193	k__Viruses;p__Uroviricota;c__Caudoviricetes;o__Caudovirales;f__Siphoviridae;g__Nocardia_phage_KYD2_-_no_g_rank;s__Nocardia_phage_KYD2	3574	75.042	14.2084	6.1033	100	348	0.55	0.73	1.96
PJsoil_metav_000000095800	unknown	1664	58.8942	7.8407	5.2214	100	91	0.31	0.41	0.51
PJsoil_metav_000000111530	unknown	1498	70.0935	41.2223	28.9028	100	435	1.64	2.17	2.45
PJsoil_metav_000000000514	k__Viruses	46993	42.0403	12.2879	6.1826	100	3852	0.46	0.61	21.69
PJsoil_metav_000000009993	unknown	7918	67.858	22.3562	8.6571	100	1193	0.85	1.13	6.72
PJsoil_metav_000000025119	k__Viruses;p__Uroviricota;c__Caudoviricetes;o__Caudovirales;f__Podoviridae;g__Xylella_phage_Xfas53_-_no_g_rank;s__Xylella_phage_Xfas53	4144	62.8861	11.4153	5.4578	100	320	0.43	0.58	1.8
PJsoil_metav_000000188220	unknown	1052	54.7529	7.9154	3.9751	98.8593	57	0.31	0.41	0.32
PJsoil_metav_000000122748	unknown	1404	69.1595	5.7301	2.937	99.2165	54	0.22	0.29	0.3
PJsoil_metav_000000014790	k__Viruses	6004	43.3045	10.6314	4.7688	100	427	0.4	0.53	2.4
PJsoil_metav_000000046131	k__Viruses;p__uncultured_marine_virus_-_no_g_rank_-_no_f_rank_-_no_o_rank_-_no_c_rank_-_no_p_rank;c__uncultured_marine_virus_-_no_g_rank_-_no_f_rank_-_no_o_rank_-_no_c_rank;o__uncultured_marine_virus_-_no_g_rank_-_no_f_rank_-_no_o_rank;f__uncultured_marine_virus_-_no_g_rank_-_no_f_rank;g__uncultured_marine_virus_-_no_g_rank;s__uncultured_marine_virus	2737	71.392	10.0753	4.8727	100	194	0.4	0.53	1.09
PJsoil_metav_000000080537	k__Viruses;p__Uroviricota;c__Caudoviricetes;o__Caudovirales;f__Siphoviridae;g__Yuavirus;s__Pseudomonas_phage_vB_PaeS_S218	1871	66.5954	7.2127	4.9716	98.45	92	0.28	0.37	0.52
PJsoil_metav_000000062758	unknown	2217	67.1628	15.5101	8.3703	100	240	0.61	0.81	1.35
PJsoil_metav_000000006331	unknown	10983	72.8489	23.0747	10.804	100	1730	0.89	1.18	9.74
PJsoil_metav_000000080319	k__Viruses;p__Uroviricota;c__Caudoviricetes;o__Caudovirales;f__Siphoviridae;g__Mudcatvirus;s__Arthrobacter_virus_Circum	1874	68.0363	11.9872	4.7689	100	156	0.47	0.62	0.88
PJsoil_metav_000000061893	unknown	2239	68.5127	21.4846	10.0948	99.9107	351	0.88	1.17	1.98
PJsoil_metav_000000127268	unknown	1371	56.0175	6.9679	4.3476	100	65	0.27	0.35	0.37
PJsoil_metav_000000021546	unknown	4617	48.6246	15.0509	7.6365	100	463	0.56	0.75	2.61
PJsoil_metav_000000120769	unknown	1419	66.5962	14.4433	8.8119	100	153	0.61	0.81	0.86
PJsoil_metav_000000106891	unknown	1544	58.4197	7.6036	4.1216	100	78	0.28	0.38	0.44
PJsoil_metav_000000049564	k__Viruses;p__Uroviricota;c__Caudoviricetes;o__Caudovirales;f__Siphoviridae	2605	41.9578	16.0952	7.3121	99.4626	285	0.62	0.82	1.6
PJsoil_metav_000000137399	unknown	1301	47.7325	6.4681	2.9703	100	56	0.24	0.32	0.32
PJsoil_metav_000000038049	k__Viruses;p__Uroviricota;c__Caudoviricetes;o__Caudovirales;f__Siphoviridae;g__Efquatrovirus;s__Enterococcus_virus_AL3	3122	41.5439	22.4603	8.1922	100	476	0.86	1.14	2.68
PJsoil_metav_000000072471	unknown	2008	55.6275	15.3436	5.8891	100	207	0.58	0.77	1.17
PJsoil_metav_000000200978	unknown	1007	57.7954	4.6187	2.5476	100	32	0.18	0.24	0.18
PJsoil_metav_000000124975	unknown	1388	46.6138	8.1722	3.3683	97.7666	79	0.32	0.43	0.44
PJsoil_metav_000000089286	k__Viruses;p__Uroviricota;c__Caudoviricetes;o__Caudovirales;f__Siphoviridae;g__Arthrobacter_phage_Sputnik_-_no_g_rank;s__Arthrobacter_phage_Sputnik	1746	69.8167	6.4284	3.558	100	79	0.25	0.34	0.44
PJsoil_metav_000000079580	unknown	1886	68.7169	10.992	8.2554	100	148	0.44	0.59	0.83
PJsoil_metav_000000041665	k__Viruses;p__Uroviricota;c__Caudoviricetes;o__Caudovirales;f__uncultured_phage_MedDCM-OCT-S04-C348_-_no_g_rank_-_no_f_rank;g__uncultured_phage_MedDCM-OCT-S04-C348_-_no_g_rank;s__uncultured_phage_MedDCM-OCT-S04-C348	2932	49.8295	8.3066	3.5178	100	162	0.31	0.41	0.91
PJsoil_metav_000000045077	k__Viruses;p__Uroviricota;c__Caudoviricetes;o__Caudovirales;f__Siphoviridae	2779	65.995	163.979	22.6393	100	3098	6.28	8.34	17.45
PJsoil_metav_000000113519	k__Viruses;p__Uroviricota;c__Caudoviricetes;o__Caudovirales;f__Siphoviridae;g__Corndogvirus;s__Mycobacterium_phage_Catdawg	1480	65.2027	7.2595	3.1495	100	72	0.27	0.36	0.41
PJsoil_metav_000000060463	unknown	2275	34.5934	12.1609	5.481	100	189	0.47	0.62	1.06
PJsoil_metav_000000037927	k__Viruses;p__Uroviricota;c__Caudoviricetes;o__Caudovirales;f__Siphoviridae;g__Leicestervirus;s__Clostridioides_virus_phiCD38-2	3129	63.5666	40.651	27.3302	100	895	1.61	2.14	5.04
PJsoil_metav_000000038037	unknown	3123	42.1069	18.8082	10.202	100	405	0.73	0.97	2.28
PJsoil_metav_000000156213	unknown	1192	40.1846	9.5705	5.884	100	77	0.36	0.48	0.43
PJsoil_metav_000000005755	k__Viruses;p__Uroviricota;c__Caudoviricetes;o__Caudovirales;f__Siphoviridae;g__Rathayibacter_phage_NCPPB3778_-_no_g_rank;s__Rathayibacter_phage_NCPPB3778	11729	45.7413	11.4157	5.2096	100	896	0.43	0.57	5.05
PJsoil_metav_000000059585	k__Viruses;p__Uroviricota;c__Caudoviricetes;o__Caudovirales	2298	66.9713	35.2006	9.922	100	554	1.36	1.8	3.12
PJsoil_metav_000000041482	unknown	2941	66.27	13.0541	5.684	100	260	0.5	0.66	1.46
PJsoil_metav_000000071371	unknown	2030	45.8621	7.6818	4.0356	100	104	0.29	0.38	0.59
PJsoil_metav_000000019902	unknown	4882	60.9177	9.0764	4.733	100	295	0.34	0.45	1.66
PJsoil_metav_000000094182	unknown	1684	42.9929	6.6526	3.7048	100	75	0.25	0.33	0.42
PJsoil_metav_000000021008	unknown	4703	71.2524	9.6349	4.6444	100	308	0.37	0.49	1.73
PJsoil_metav_000000042083	unknown	2912	48.2486	6.3808	3.7359	100	126	0.24	0.32	0.71
PJsoil_metav_000000013451	k__Viruses;p__Uroviricota;c__Caudoviricetes;o__Caudovirales;f__Siphoviridae;g__Acidovorax_phage_ACPWH_-_no_g_rank;s__Acidovorax_phage_ACPWH	6427	53.9287	13.1928	7.0225	99.5332	566	0.5	0.66	3.19
PJsoil_metav_000000113680	unknown	1478	65.6969	524.272	147.14	100	5407	20.6	27.36	30.45
PJsoil_metav_000000182678	unknown	1073	53.4017	9.4073	4.3008	100	67	0.35	0.47	0.38
PJsoil_metav_000000050334	k__Viruses;p__Uroviricota;c__Caudoviricetes;o__Caudovirales;f__Siphoviridae;g__Omegavirus;s__Mycobacterium_virus_Littlee	2578	61.9472	11.405	6.9112	100	197	0.43	0.57	1.11
PJsoil_metav_000000066761	unknown	2123	65.5676	160.278	46.7257	100	2290	6.07	8.07	12.9
PJsoil_metav_000000034230	unknown	3355	67.4516	11.5466	5.9281	100	260	0.44	0.58	1.46
PJsoil_metav_000000050779	k__Viruses;p__uncultured_Mediterranean_phage_-_no_g_rank_-_no_f_rank_-_no_o_rank_-_no_c_rank_-_no_p_rank;c__uncultured_Mediterranean_phage_-_no_g_rank_-_no_f_rank_-_no_o_rank_-_no_c_rank;o__uncultured_Mediterranean_phage_-_no_g_rank_-_no_f_rank_-_no_o_rank;f__uncultured_Mediterranean_phage_-_no_g_rank_-_no_f_rank;g__uncultured_Mediterranean_phage_-_no_g_rank;s__uncultured_Mediterranean_phage	2562	63.7393	21.0898	12.6987	99.2584	370	0.81	1.08	2.08
PJsoil_metav_000000009306	k__Viruses;p__Uroviricota;c__Caudoviricetes;o__Caudovirales	8329	67.9553	19.4188	14.5898	100	1091	0.74	0.98	6.14
PJsoil_metav_000000139671	unknown	1286	65.6299	40.7317	14.2497	100	356	1.56	2.07	2
PJsoil_metav_000000103446	unknown	1578	58.4918	16.1965	8.1193	100	172	0.61	0.82	0.97
PJsoil_metav_000000109965	unknown	1513	56.5102	7.4283	3.2436	99.6034	75	0.28	0.37	0.42
PJsoil_metav_000000003202	k__Viruses;p__Uroviricota;c__Caudoviricetes;o__Caudovirales	17596	41.0889	39.4155	14.1171	100	4636	1.48	1.97	26.11
PJsoil_metav_000000038240	k__Viruses;p__Uroviricota;c__Caudoviricetes;o__Caudovirales;f__Siphoviridae;g__Acinetobacter_phage_SH-Ab_15497_-_no_g_rank;s__Acinetobacter_phage_SH-Ab_15497	3112	62.4036	14.8975	7.0823	99.6787	317	0.57	0.76	1.79
PJsoil_metav_000000011533	k__Viruses;p__Uroviricota;c__Caudoviricetes;o__Caudovirales;f__Siphoviridae	7166	42.4365	13.3006	5.5837	100	645	0.51	0.67	3.63
PJsoil_metav_000000015705	unknown	5766	46.4273	13.1464	5.6469	100	506	0.49	0.66	2.85
PJsoil_metav_000000159356	unknown	1176	35.8844	8.483	3.9181	100	70	0.34	0.45	0.39
PJsoil_metav_000000019170	unknown	5009	68.337	163.214	132.871	99.9201	5532	6.22	8.26	31.15
PJsoil_metav_000000063050	unknown	2210	66.7873	15.2557	7.3373	99.819	231	0.59	0.78	1.3
PJsoil_metav_000000006234	unknown	11102	38.2183	13.5124	6.5204	100	1006	0.51	0.68	5.67
PJsoil_metav_000000050081	unknown	2587	69.8106	19.6513	12.1748	100	346	0.75	1	1.95
PJsoil_metav_000000001189	unknown	33004	52.5754	27.7223	10.9838	100	6104	1.04	1.38	34.38
PJsoil_metav_000000076999	unknown	1928	57.3133	15.3102	7.9486	100	200	0.58	0.78	1.13
PJsoil_metav_000000183638	unknown	1069	65.3882	21.4939	11.3396	97.4743	162	0.85	1.13	0.91
PJsoil_metav_000000020961	unknown	4711	52.5366	11.5506	5.8923	100	362	0.43	0.57	2.04
PJsoil_metav_000000032066	k__Viruses;p__Uroviricota;c__Caudoviricetes;o__Caudovirales;f__Siphoviridae;g__Arthrobacter_phage_Wollypog_-_no_g_rank;s__Arthrobacter_phage_Wollypog	3512	46.3838	35.2702	9.8706	100	836	1.34	1.78	4.71
PJsoil_metav_000000077222	k__Viruses;p__Nucleocytoviricota;c__Megaviricetes;o__Imitervirales;f__Mimiviridae;g__Edafosvirus_sp._-_no_g_rank;s__Edafosvirus_sp.	1924	47.2973	7.3966	4.0636	100	95	0.28	0.37	0.53
PJsoil_metav_000000028381	unknown	3810	62.2572	91.3081	25.2613	99.9738	2388	3.53	4.69	13.45
PJsoil_metav_000000191589	unknown	1040	37.6923	5.9231	3.0433	100	44	0.24	0.32	0.25
PJsoil_metav_000000017661	unknown	5307	65.7245	15.5355	7.8447	100	558	0.59	0.79	3.14
PJsoil_metav_000000019221	unknown	5000	57.64	39.8948	14.7742	100	1333	1.5	1.99	7.51
PJsoil_metav_000000176580	unknown	1097	42.3883	10.1942	3.6419	100	78	0.4	0.53	0.44
PJsoil_metav_000000058404	k__Viruses;p__Uroviricota;c__Caudoviricetes;o__Caudovirales;f__Myoviridae;g__Mimasvirus;s__Cronobacter_virus_GAP32	2330	67.5107	9.7747	3.9364	100	158	0.38	0.51	0.89
PJsoil_metav_000000009342	unknown	8311	73.5892	18.2323	9.523	99.242	1041	0.71	0.94	5.86
PJsoil_metav_000000106151	unknown	1551	66.7311	53.2779	13.409	100	560	2.03	2.7	3.15
PJsoil_metav_000000027370	k__Viruses	3907	36.3962	11.0732	4.2462	100	296	0.43	0.57	1.67
PJsoil_metav_000000124671	unknown	1390	52.6619	7.7791	5.4462	100	72	0.29	0.39	0.41
PJsoil_metav_000000135341	unknown	1314	71.9178	11.6248	6.7691	100	104	0.45	0.59	0.59
PJsoil_metav_000000103240	k__Viruses;p__Uroviricota;c__Caudoviricetes;o__Caudovirales;f__Myoviridae;g__Polybotosvirus;s__Agrobacterium_virus_Atuph07	1581	62.2391	6.2492	2.7377	100	66	0.24	0.31	0.37
PJsoil_metav_000000060896	unknown	2264	54.5495	7.8145	4.0317	100	119	0.3	0.39	0.67
PJsoil_metav_000000049224	k__Viruses;p__Uroviricota;c__Caudoviricetes;o__Caudovirales;f__Siphoviridae;g__Erysipelothrix_phage_phi1605_-_no_g_rank;s__Erysipelothrix_phage_phi1605	2618	49.6562	11.4656	4.9144	100	202	0.43	0.58	1.14
PJsoil_metav_000000080237	unknown	1875	62.2933	15.6245	6.9477	100	197	0.59	0.79	1.11
PJsoil_metav_000000074818	unknown	1966	57.6806	6.354	2.991	100	83	0.24	0.32	0.47
PJsoil_metav_000000135872	unknown	1311	63.0053	6.3105	2.7713	100	59	0.25	0.34	0.33
PJsoil_metav_000000030141	unknown	3658	62.1925	9.3915	4.5665	100	229	0.35	0.47	1.29
PJsoil_metav_000000008229	k__Viruses;p__Uroviricota;c__Caudoviricetes;o__Caudovirales;f__Siphoviridae	9093	47.4651	9.3223	5.0679	99.835	565	0.35	0.46	3.18
PJsoil_metav_000000060582	unknown	2272	59.8592	9.9564	3.9117	100	155	0.38	0.51	0.87
PJsoil_metav_000000103497	unknown	1578	56.5906	6.2991	3.7972	100	66	0.24	0.31	0.37
PJsoil_metav_000000027103	unknown	3931	49.7329	19.9763	8.3588	100	522	0.75	0.99	2.94
PJsoil_metav_000000029711	k__Viruses;p__Uroviricota;c__Caudoviricetes;o__Caudovirales;f__Siphoviridae	3694	67.3254	16.5089	7.1639	100	409	0.62	0.83	2.3
PJsoil_metav_000000010357	k__Viruses;p__Uroviricota;c__Caudoviricetes;o__Caudovirales;f__Siphoviridae;g__Rhodobacter_phage_RcapMu_-_no_g_rank;s__Rhodobacter_phage_RcapMu	7726	70.4893	28.61	11.5845	100	1517	1.11	1.47	8.54
PJsoil_metav_000000010014	unknown	7903	61.3944	37.1634	14.5145	100	2006	1.43	1.9	11.3
PJsoil_metav_000000063561	unknown	2198	63.8763	9.8276	4.627	100	146	0.37	0.5	0.82
PJsoil_metav_000000072562	k__Viruses;p__Uroviricota;c__Caudoviricetes;o__Caudovirales;f__Siphoviridae;g__Vibrio_phage_1.131.O._10N.222.49.A8_-_no_g_rank;s__Vibrio_phage_1.131.O._10N.222.49.A8	2007	66.4175	7.1684	3.6253	98.3558	97	0.27	0.36	0.55
PJsoil_metav_000000013206	unknown	6504	69.7263	20.2751	7.37	100	887	0.77	1.02	5
PJsoil_metav_000000186530	unknown	1058	53.9698	11.2193	7.3162	100	86	0.46	0.61	0.48
PJsoil_metav_000000037527	k__Viruses;p__Uroviricota;c__Caudoviricetes;o__Caudovirales	3152	63.769	53.0847	13.2514	100	1138	2.03	2.7	6.41
PJsoil_metav_000000042645	k__Viruses	2885	69.4627	21.0007	8.7186	100	417	0.81	1.08	2.35
PJsoil_metav_000000015939	unknown	5705	63.5232	12.3721	5.526	100	471	0.46	0.62	2.65
PJsoil_metav_000000034251	k__Viruses;p__Uroviricota;c__Caudoviricetes;o__Caudovirales;f__Siphoviridae;g__Arthrobacter_phage_Racecar_-_no_g_rank;s__Arthrobacter_phage_Racecar	3354	69.4991	9.3611	4.4956	100	210	0.35	0.47	1.18
PJsoil_metav_000000057961	k__Viruses;p__Uroviricota;c__Caudoviricetes;o__Caudovirales;f__Myoviridae;g__Myoviridae_sp._-_no_g_rank;s__Myoviridae_sp.	2342	48.719	11.6375	4.8623	100	184	0.44	0.59	1.04
PJsoil_metav_000000011148	k__Viruses;p__Uroviricota;c__Caudoviricetes;o__Caudovirales;f__Siphoviridae	7331	65.83	86.9696	59.2238	100	4275	3.28	4.36	24.07
PJsoil_metav_000000038071	k__Viruses;p__Uroviricota;c__Caudoviricetes;o__Caudovirales;f__Siphoviridae	3121	67.4463	30.1442	12.5292	100	650	1.17	1.56	3.66
PJsoil_metav_000000062712	unknown	2218	70.3787	21.9892	8.4672	100	343	0.87	1.16	1.93
PJsoil_metav_000000001788	k__Viruses	26122	60.7342	55.4602	14.4214	100	9703	2.09	2.78	54.64
PJsoil_metav_000000040575	unknown	2985	50.6198	18.4707	8.1618	100	373	0.7	0.93	2.1
PJsoil_metav_000000008126	unknown	9192	66.5688	13.0702	5.7501	100	812	0.5	0.66	4.57
PJsoil_metav_000000018387	k__Viruses	5159	40.7443	11.7267	5.9305	100	415	0.45	0.6	2.34
PJsoil_metav_000000085080	unknown	1803	53.5219	6.5452	4.1103	100	79	0.25	0.33	0.44
PJsoil_metav_000000077695	unknown	1916	60.7516	7.5939	3.9459	100	97	0.29	0.38	0.55
PJsoil_metav_000000062166	k__Viruses	2232	46.9086	13.9588	4.9909	100	208	0.52	0.7	1.17
PJsoil_metav_000000079585	unknown	1886	67.6034	6.3065	3.4928	100	85	0.25	0.34	0.48
PJsoil_metav_000000065200	unknown	2158	73.4476	10.8109	5.3447	100	170	0.44	0.59	0.96
PJsoil_metav_000000038007	unknown	3125	51.456	7.4886	3.3573	100	158	0.28	0.38	0.89
PJsoil_metav_000000007897	unknown	9364	60.8394	21.3298	16.8077	100	1334	0.8	1.07	7.51
PJsoil_metav_000000094453	unknown	1681	67.0434	7.3058	3.243	100	86	0.29	0.38	0.48
PJsoil_metav_000000010903	unknown	7448	39.7154	9.7566	5.3804	100	491	0.37	0.49	2.77
PJsoil_metav_000000028332	k__Viruses;p__Uroviricota;c__Caudoviricetes;o__Caudovirales;f__Siphoviridae;g__Ikedavirus;s__Corynebacterium_virus_phi673	3815	67.1035	250.508	41.6033	100	6486	9.57	12.71	36.53
PJsoil_metav_000000022412	unknown	4488	50.9135	10.6266	4.8094	100	320	0.4	0.53	1.8
PJsoil_metav_000000001168	k__Viruses	33353	35.7089	32.5551	11.2506	100	7234	1.22	1.62	40.74
PJsoil_metav_000000071077	k__Viruses;p__Bacteriophage_sp._-_no_g_rank_-_no_f_rank_-_no_o_rank_-_no_c_rank_-_no_p_rank;c__Bacteriophage_sp._-_no_g_rank_-_no_f_rank_-_no_o_rank_-_no_c_rank;o__Bacteriophage_sp._-_no_g_rank_-_no_f_rank_-_no_o_rank;f__Bacteriophage_sp._-_no_g_rank_-_no_f_rank;g__Bacteriophage_sp._-_no_g_rank;s__Bacteriophage_sp.	2035	68.3047	13.7636	7.6606	100	191	0.53	0.7	1.08
PJsoil_metav_000000016246	k__Viruses;p__Uroviricota;c__Caudoviricetes;o__Caudovirales;f__Siphoviridae	5629	65.4823	60.4342	34.1569	100	2312	2.31	3.07	13.02
PJsoil_metav_000000034247	unknown	3354	64.9374	12.5352	6.8896	100	285	0.48	0.64	1.6
PJsoil_metav_000000014677	unknown	6035	52.5269	12.3263	6.4975	99.5526	497	0.46	0.62	2.8
PJsoil_metav_000000044095	k__Viruses;p__Uroviricota;c__Caudoviricetes;o__Caudovirales;f__Siphoviridae;g__Pontimonas_phage_phiPsal1_-_no_g_rank;s__Pontimonas_phage_phiPsal1	2821	62.1056	11	5.7525	100	208	0.42	0.55	1.17
PJsoil_metav_000000026641	unknown	3977	66.1554	19.1941	6.8992	100	514	0.73	0.97	2.89
PJsoil_metav_000000054916	k__Viruses;p__Uroviricota;c__Caudoviricetes;o__Caudovirales;f__Myoviridae;g__Aeromonas_phage_CF8_-_no_g_rank;s__Aeromonas_phage_CF8	2431	54.6689	8.0378	4.69	100	131	0.3	0.4	0.74
PJsoil_metav_000000038595	unknown	3090	53.301	10.31	5.4438	100	215	0.39	0.52	1.21
PJsoil_metav_000000020539	k__Viruses;p__Uroviricota;c__Caudoviricetes;o__Caudovirales;f__Siphoviridae	4771	68.3714	128.511	66.7381	100	4188	4.94	6.56	23.58
PJsoil_metav_000000036155	k__Viruses;p__Uroviricota;c__Caudoviricetes;o__Caudovirales;f__Myoviridae;g__Aeromonas_phage_13AhydR10PP_-_no_g_rank;s__Aeromonas_phage_13AhydR10PP	3233	41.3548	14.378	7.4846	99.5051	309	0.54	0.71	1.74
PJsoil_metav_000000007692	k__Viruses;p__Uroviricota;c__Caudoviricetes;o__Caudovirales	9553	58.725	17.6321	17.206	100	1126	0.66	0.88	6.34
PJsoil_metav_000000013518	k__Viruses;p__Prokaryotic_dsDNA_virus_sp._-_no_g_rank_-_no_f_rank_-_no_o_rank_-_no_c_rank_-_no_p_rank;c__Prokaryotic_dsDNA_virus_sp._-_no_g_rank_-_no_f_rank_-_no_o_rank_-_no_c_rank;o__Prokaryotic_dsDNA_virus_sp._-_no_g_rank_-_no_f_rank_-_no_o_rank;f__Prokaryotic_dsDNA_virus_sp._-_no_g_rank_-_no_f_rank;g__Prokaryotic_dsDNA_virus_sp._-_no_g_rank;s__Prokaryotic_dsDNA_virus_sp.	6405	59.9219	23.6589	18.0726	100	1037	0.91	1.21	5.84
PJsoil_metav_000000046660	unknown	2715	71.4549	9.4365	5.6746	100	173	0.36	0.48	0.97
PJsoil_metav_000000056524	unknown	2382	64.2737	27.958	8.4452	100	449	1.06	1.41	2.53
PJsoil_metav_000000101504	unknown	1600	49.8125	7.7894	3.9364	100	83	0.29	0.39	0.47
PJsoil_metav_000000147772	unknown	1237	67.3403	10.0622	6.084	100	83	0.38	0.5	0.47
PJsoil_metav_000000023000	k__Viruses;p__Uroviricota;c__Caudoviricetes;o__Caudovirales;f__Siphoviridae;g__Butyrivibrio_virus_Ceridwen_-_no_g_rank;s__Butyrivibrio_virus_Ceridwen	4409	38.376	11.4668	5.7981	100	339	0.43	0.58	1.91
PJsoil_metav_000000088836	k__Viruses;p__Uroviricota;c__Caudoviricetes;o__Caudovirales;f__Siphoviridae;g__Arthrobacter_phage_Racecar_-_no_g_rank;s__Arthrobacter_phage_Racecar	1751	66.9332	25.9863	7.8311	100	312	1	1.33	1.76
PJsoil_metav_000000192850	unknown	1035	59.2271	8.1391	4.0375	100	58	0.32	0.42	0.33
PJsoil_metav_000000076036	unknown	1944	62.3971	65.6029	23.2693	100	858	2.49	3.3	4.83
PJsoil_metav_000000048990	k__Viruses;p__Uroviricota;c__Caudoviricetes;o__Caudovirales;f__Siphoviridae;g__Liebevirus;s__Arthrobacter_virus_Liebe	2627	63.4564	13.3856	6.0334	99.8097	234	0.5	0.67	1.32
PJsoil_metav_000000018469	unknown	5143	58.5067	55.873	16.4457	100	1966	2.15	2.86	11.07
PJsoil_metav_000000030032	unknown	3667	41.0963	18.5626	9.0994	98.8001	453	0.7	0.92	2.55
PJsoil_metav_000000169064	unknown	1130	57.2566	10.6265	3.4072	100	81	0.4	0.54	0.46
PJsoil_metav_000000074012	unknown	1980	68.5859	12.9525	6.0633	100	173	0.49	0.65	0.97
PJsoil_metav_000000146056	unknown	1247	66.5597	12.2558	4.9997	100	103	0.47	0.62	0.58
PJsoil_metav_000000040401	unknown	2994	50.7014	11.8387	5.5176	100	237	0.45	0.59	1.33
PJsoil_metav_000000130406	unknown	1348	63.724	5.3464	2.3843	100	49	0.2	0.27	0.28
PJsoil_metav_000000009899	k__Viruses;p__Uroviricota;c__Caudoviricetes;o__Caudovirales;f__Siphoviridae	7968	72.1009	21.37	9.9283	99.6486	1162	0.82	1.09	6.54
PJsoil_metav_000000045626	unknown	2756	36.611	77.1404	23.1589	100	1428	2.92	3.87	8.04
PJsoil_metav_000000036385	k__Viruses;p__Prokaryotic_dsDNA_virus_sp._-_no_g_rank_-_no_f_rank_-_no_o_rank_-_no_c_rank_-_no_p_rank;c__Prokaryotic_dsDNA_virus_sp._-_no_g_rank_-_no_f_rank_-_no_o_rank_-_no_c_rank;o__Prokaryotic_dsDNA_virus_sp._-_no_g_rank_-_no_f_rank_-_no_o_rank;f__Prokaryotic_dsDNA_virus_sp._-_no_g_rank_-_no_f_rank;g__Prokaryotic_dsDNA_virus_sp._-_no_g_rank;s__Prokaryotic_dsDNA_virus_sp.	3220	64.3168	32.1599	11.6721	100	693	1.21	1.61	3.9
PJsoil_metav_000000041811	unknown	2925	52.6838	6.9761	3.5934	100	136	0.26	0.35	0.77
PJsoil_metav_000000057942	k__Viruses;p__Uroviricota;c__Caudoviricetes;o__Caudovirales;f__Myoviridae;g__Wolbachia_endosymbiont_wVitA_of_Nasonia_vitripennis_phage_WOVitA1_-_no_g_rank;s__Wolbachia_endosymbiont_wVitA_of_Nasonia_vitripennis_phage_WOVitA1	2343	45.1131	8.2228	4.4866	100	133	0.32	0.42	0.75
PJsoil_metav_000000065805	unknown	2144	61.5205	7.9053	4.1587	100	115	0.3	0.4	0.65
PJsoil_metav_000000019234	unknown	4998	67.507	18.4808	9.0078	100	631	0.71	0.94	3.55
PJsoil_metav_000000192381	k__Viruses;p__Uroviricota;c__Caudoviricetes;o__Caudovirales;f__Siphoviridae;g__Sparkyvirus;s__Mycobacterium_virus_Sparky	1037	68.756	6.9711	3.3146	100	58	0.31	0.42	0.33
PJsoil_metav_000000043413	unknown	2852	69.0743	10.5035	5.5916	100	206	0.41	0.54	1.16
PJsoil_metav_000000125003	unknown	1388	65.562	3.9474	1.9499	99.7118	38	0.15	0.2	0.21
PJsoil_metav_000000026096	k__Viruses	4036	43.335	9.834	6.0876	100	272	0.38	0.5	1.53
PJsoil_metav_000000070691	unknown	2043	44.1018	8.1366	4.5284	100	113	0.31	0.41	0.64
PJsoil_metav_000000033926	unknown	3377	59.2834	19.7412	6.4813	100	454	0.76	1.01	2.56
PJsoil_metav_000000023470	k__Viruses;p__Uroviricota;c__Caudoviricetes;o__Caudovirales	4346	62.6783	126.303	26.365	100	3720	4.82	6.4	20.95
PJsoil_metav_000000126342	unknown	1378	56.5312	6.1792	4.5277	100	58	0.24	0.31	0.33
PJsoil_metav_000000016071	unknown	5674	63.5178	18.7339	11.0748	100	739	0.73	0.97	4.16
PJsoil_metav_000000133129	unknown	1329	65.7637	7.7607	4.4603	100	69	0.29	0.39	0.39
PJsoil_metav_000000027522	k__Viruses;p__Uroviricota;c__Caudoviricetes;o__Caudovirales;f__Siphoviridae;g__Arthrobacter_phage_Wollypog_-_no_g_rank;s__Arthrobacter_phage_Wollypog	3892	60.0719	25.3507	10.2382	100	676	0.98	1.3	3.81
PJsoil_metav_000000139857	k__Viruses;p__Uroviricota;c__Caudoviricetes;o__Caudovirales;f__Herelleviridae;g__Kochikohdavirus;s__Enterococcus_phage_PBEF129	1285	41.4008	13.151	7.3834	99.7665	115	0.5	0.67	0.65
PJsoil_metav_000000006297	unknown	11025	38.8934	16.1007	6.6704	100	1183	0.6	0.8	6.66
PJsoil_metav_000000031884	unknown	3524	65.7491	62.1234	29.3389	100	1493	2.39	3.17	8.41
PJsoil_metav_000000036466	k__Viruses	3215	66.5008	69.396	17.7932	100	1498	2.62	3.48	8.44
PJsoil_metav_000000124133	k__Viruses;p__Uroviricota;c__Caudoviricetes;o__Caudovirales;f__Siphoviridae;g__Colossusvirus;s__Caulobacter_virus_CcrColossus	1394	61.9799	6.0495	4.1432	100	56	0.23	0.3	0.32
PJsoil_metav_000000153396	unknown	1207	41.5079	4.2353	2.7123	100	34	0.16	0.21	0.19
PJsoil_metav_000000110952	unknown	1504	47.7394	10.016	4.732	100	104	0.39	0.52	0.59
PJsoil_metav_000000047446	unknown	2686	72.7103	9.1642	4.9023	99.7022	167	0.35	0.46	0.94
PJsoil_metav_000000020845	unknown	4727	64.2268	9.7755	4.7696	100	309	0.37	0.49	1.74
PJsoil_metav_000000052678	k__Viruses;p__Uroviricota;c__Caudoviricetes;o__Caudovirales;f__Siphoviridae;g__Pseudomonas_phage_phiAH14a_-_no_g_rank;s__Pseudomonas_phage_phiAH14a	2499	38.3353	22.3637	9.3771	100	374	0.84	1.12	2.11
PJsoil_metav_000000072452	unknown	2009	67.8447	9.4017	7.9711	100	130	0.36	0.48	0.73
PJsoil_metav_000000016847	k__Viruses;p__Uroviricota;c__Caudoviricetes;o__Caudovirales;f__Autographiviridae;g__Berlinvirus;s__Erwinia_virus_FE44	5484	62.2903	11.3879	4.8676	99.8724	419	0.43	0.57	2.36
PJsoil_metav_000000091726	unknown	1714	45.3326	5.8757	3.1183	100	68	0.22	0.3	0.38
PJsoil_metav_000000179115	unknown	1087	44.8942	11.919	6.2147	99.264	87	0.45	0.6	0.49
PJsoil_metav_000000004882	k__Viruses;p__Uroviricota;c__Caudoviricetes;o__Caudovirales;f__Siphoviridae;g__Pepyhexavirus	13132	57.2495	36.592	14.2448	100	3223	1.38	1.84	18.15
PJsoil_metav_000000186077	unknown	1060	64.9057	8.1538	4.1015	100	61	0.32	0.43	0.34
PJsoil_metav_000000147221	unknown	1240	67.8226	11.7419	6.9809	100	100	0.45	0.6	0.56
PJsoil_metav_000000034914	k__Viruses;p__Uroviricota;c__Caudoviricetes;o__Caudovirales;f__Siphoviridae	3311	67.8345	90.3455	48.3768	100	2017	3.43	4.56	11.36
PJsoil_metav_000000008357	k__Viruses	9000	66.9778	54.8104	17.1335	100	3329	2.08	2.77	18.75
PJsoil_metav_000000087880	unknown	1764	69.1043	18.9025	7.8115	100	231	0.74	0.98	1.3
PJsoil_metav_000000044440	k__Viruses;p__Bacteriophage_sp._-_no_g_rank_-_no_f_rank_-_no_o_rank_-_no_c_rank_-_no_p_rank;c__Bacteriophage_sp._-_no_g_rank_-_no_f_rank_-_no_o_rank_-_no_c_rank;o__Bacteriophage_sp._-_no_g_rank_-_no_f_rank_-_no_o_rank;f__Bacteriophage_sp._-_no_g_rank_-_no_f_rank;g__Bacteriophage_sp._-_no_g_rank;s__Bacteriophage_sp.	2807	66.9042	6.4988	3.2036	100	125	0.25	0.33	0.7
PJsoil_metav_000000018945	k__Viruses;p__Uroviricota;c__Caudoviricetes;o__Caudovirales;f__Siphoviridae;g__uncultured_Mediterranean_phage_uvMED_-_no_g_rank;s__uncultured_Mediterranean_phage_uvMED	5049	68.0333	10.6821	5.3365	100	367	0.41	0.54	2.07
PJsoil_metav_000000017248	k__Viruses;p__Prokaryotic_dsDNA_virus_sp._-_no_g_rank_-_no_f_rank_-_no_o_rank_-_no_c_rank_-_no_p_rank;c__Prokaryotic_dsDNA_virus_sp._-_no_g_rank_-_no_f_rank_-_no_o_rank_-_no_c_rank;o__Prokaryotic_dsDNA_virus_sp._-_no_g_rank_-_no_f_rank_-_no_o_rank;f__Prokaryotic_dsDNA_virus_sp._-_no_g_rank_-_no_f_rank;g__Prokaryotic_dsDNA_virus_sp._-_no_g_rank;s__Prokaryotic_dsDNA_virus_sp.	5395	62.2243	13.3544	5.8539	100	484	0.51	0.67	2.73
PJsoil_metav_000000009005	unknown	8532	59.1655	60.1583	33.7131	100	3451	2.28	3.02	19.43
PJsoil_metav_000000034060	unknown	3367	39.7386	17.0585	6.0941	100	389	0.65	0.86	2.19
PJsoil_metav_000000134360	unknown	1321	56.0939	6.0341	2.5129	100	53	0.23	0.3	0.3
PJsoil_metav_000000040282	unknown	3000	69.2333	7.308	3.3383	100	150	0.28	0.37	0.84
PJsoil_metav_000000052929	k__Viruses;p__Uroviricota;c__Caudoviricetes;o__Caudovirales;f__Siphoviridae;g__Rhizobium_phage_RHph_N28_2_-_no_g_rank;s__Rhizobium_phage_RHph_N28_2	2492	70.2648	9.1352	3.9495	100	155	0.35	0.47	0.87
PJsoil_metav_000000049456	k__Viruses;p__Uroviricota;c__Caudoviricetes;o__Caudovirales;f__Siphoviridae;g__Reyvirus;s__Mycobacterium_virus_Rey	2609	67.7271	17.6727	8.0506	100	323	0.7	0.93	1.82
PJsoil_metav_000000019782	unknown	4904	50.2651	10.1599	5.278	100	335	0.38	0.51	1.89
PJsoil_metav_000000098809	unknown	1629	52.3634	7.3867	4.8809	100	80	0.28	0.37	0.45
PJsoil_metav_000000022220	k__Viruses;p__Uroviricota;c__Caudoviricetes;o__Caudovirales;f__Siphoviridae;g__Colossusvirus;s__Caulobacter_virus_CcrColossus	4513	67.8928	16.7642	7.0433	99.8449	508	0.63	0.84	2.86
PJsoil_metav_000000012107	k__Viruses;p__Uroviricota;c__Caudoviricetes;o__Caudovirales;f__Siphoviridae	6930	51.1833	8.0642	4.0197	100	373	0.3	0.4	2.1
PJsoil_metav_000000007359	k__Viruses;p__Prokaryotic_dsDNA_virus_sp._-_no_g_rank_-_no_f_rank_-_no_o_rank_-_no_c_rank_-_no_p_rank;c__Prokaryotic_dsDNA_virus_sp._-_no_g_rank_-_no_f_rank_-_no_o_rank_-_no_c_rank;o__Prokaryotic_dsDNA_virus_sp._-_no_g_rank_-_no_f_rank_-_no_o_rank;f__Prokaryotic_dsDNA_virus_sp._-_no_g_rank_-_no_f_rank;g__Prokaryotic_dsDNA_virus_sp._-_no_g_rank;s__Prokaryotic_dsDNA_virus_sp.	9866	44.3442	27.0505	9.7148	100	1790	1.02	1.36	10.08
PJsoil_metav_000000044500	k__Viruses;p__Uroviricota;c__Caudoviricetes;o__Caudovirales;f__Siphoviridae;g__Omegavirus;s__Mycobacterium_phage_Minerva	2804	70.3638	15.071	6.9758	100	283	0.57	0.75	1.59
PJsoil_metav_000000031242	unknown	3570	67.591	15.542	6.5684	100	379	0.6	0.79	2.13
PJsoil_metav_000000010360	k__Viruses;p__Uroviricota;c__Caudoviricetes;o__Caudovirales;f__Myoviridae;g__Donellivirus;s__Bacillus_virus_G	7725	50.2783	32.3913	9.3367	100	1682	1.23	1.63	9.47
PJsoil_metav_000000041988	k__Viruses;p__Uroviricota;c__Caudoviricetes;o__Caudovirales;f__Siphoviridae;g__Arthrobacter_phage_Odyssey395_-_no_g_rank;s__Arthrobacter_phage_Odyssey395	2916	66.9067	74.6499	32.3367	100	1481	2.86	3.8	8.34
PJsoil_metav_000000000677	k__Viruses	42712	63.9375	40.7551	16.9177	100	11617	1.53	2.03	65.42
PJsoil_metav_000000020837	k__Viruses;p__Uroviricota;c__Caudoviricetes;o__Caudovirales;f__Siphoviridae	4728	70.6007	131.895	28.4605	100	4256	5.07	6.73	23.97
PJsoil_metav_000000145325	k__Viruses	1252	58.147	5.2436	3.5843	100	44	0.2	0.26	0.25
PJsoil_metav_000000064060	unknown	2186	28.4081	6.3939	3.876	100	93	0.24	0.32	0.52
PJsoil_metav_000000060610	unknown	2271	69.4408	10.6565	5.478	99.2955	167	0.41	0.55	0.94
PJsoil_metav_000000046916	k__Viruses;p__Uroviricota;c__Caudoviricetes;o__Caudovirales;f__Siphoviridae;g__Rhodococcus_phage_REQ2_-_no_g_rank;s__Rhodococcus_phage_REQ2	2706	69.1057	16.6885	8.8203	100	320	0.67	0.88	1.8
PJsoil_metav_000000112364	unknown	1491	70.4225	5.6613	3.3543	100	58	0.22	0.29	0.33
PJsoil_metav_000000067748	unknown	2102	60.7041	8.7074	3.0779	99.8097	126	0.34	0.45	0.71
PJsoil_metav_000000070008	unknown	2056	43.9689	7.7831	3.6487	100	108	0.3	0.39	0.61
PJsoil_metav_000000060245	k__Viruses;p__Uroviricota;c__Caudoviricetes;o__Caudovirales;f__Siphoviridae;g__Tsukamurella_phage_TPA4_-_no_g_rank;s__Tsukamurella_phage_TPA4	2280	62.5	19.8737	11.131	98.5088	310	0.77	1.02	1.75
PJsoil_metav_000000160135	unknown	1172	63.3106	14.9676	7.9799	97.8669	120	0.58	0.77	0.68
PJsoil_metav_000000061538	k__Viruses;p__Uroviricota;c__Caudoviricetes;o__Caudovirales;f__Siphoviridae;g__Colossusvirus;s__Caulobacter_virus_CcrColossus	2248	65.4359	11.5289	5.1615	100	184	0.46	0.61	1.04
PJsoil_metav_000000083656	k__Viruses;p__Uroviricota;c__Caudoviricetes;o__Caudovirales;f__Herelleviridae;g__Exiguobacterium_phage_vB_EalM-132_-_no_g_rank;s__Exiguobacterium_phage_vB_EalM-132	1824	61.1294	9.9254	5.4014	100	122	0.38	0.5	0.69
PJsoil_metav_000000004821	k__Viruses;p__Uroviricota;c__Caudoviricetes;o__Caudovirales;f__Siphoviridae	13249	59.3252	112.986	35.8661	100	10058	4.28	5.68	56.64
PJsoil_metav_000000056138	unknown	2393	59.7158	15.7493	10.2429	100	262	0.62	0.82	1.48
PJsoil_metav_000000011275	k__Viruses;p__Uroviricota;c__Caudoviricetes;o__Caudovirales;f__Myoviridae;g__Phage_5P_2_-_no_g_rank;s__Phage_5P_2	7279	55.2823	13.2367	7.0113	100	654	0.51	0.67	3.68
PJsoil_metav_000000155041	unknown	1198	62.3539	8.9942	3.2627	100	72	0.34	0.45	0.41
PJsoil_metav_000000078488	k__Viruses;p__Uroviricota;c__Caudoviricetes;o__Caudovirales;f__Podoviridae;g__Gervaisevirus;s__Ralstonia_virus_GP4	1903	59.7478	8.4892	5.0887	100	116	0.34	0.46	0.65
PJsoil_metav_000000142195	unknown	1270	71.9685	93.3189	77.8861	100	812	3.6	4.78	4.57
PJsoil_metav_000000101008	unknown	1606	59.6513	5.7752	3.524	98.0697	64	0.22	0.3	0.36
PJsoil_metav_000000042397	k__Viruses;p__Uroviricota;c__Caudoviricetes;o__Caudovirales;f__Siphoviridae	2897	56.127	21.7052	18.0672	100	420	0.82	1.08	2.37
PJsoil_metav_000000107765	unknown	1535	68.5342	8.041	3.5746	100	83	0.3	0.4	0.47
PJsoil_metav_000000032481	unknown	3482	63.9862	92.8774	119.713	100	2166	3.5	4.65	12.2
PJsoil_metav_000000020752	k__Viruses	4741	39.9494	14.5758	6.1046	100	464	0.55	0.73	2.61
PJsoil_metav_000000013803	unknown	6303	67.2537	72.9994	22.2895	100	3102	2.77	3.68	17.47
PJsoil_metav_000000011380	k__Viruses;p__Uroviricota;c__Caudoviricetes;o__Caudovirales;f__Siphoviridae;g__Cheoctovirus;s__Mycobacterium_phage_WIVsmall	7237	51.748	24.7223	15.3969	100	1196	0.93	1.24	6.74
PJsoil_metav_000000003650	k__Viruses;p__Uroviricota;c__Caudoviricetes;o__Caudovirales	16051	60.1769	46.6444	18.6982	100	5046	1.77	2.35	28.42
PJsoil_metav_000000070112	unknown	2054	66.6018	7.5282	4.2823	100	104	0.29	0.38	0.59
PJsoil_metav_000000063129	unknown	2208	39.7192	35.7405	12.5434	100	527	1.34	1.78	2.97
PJsoil_metav_000000101018	unknown	1605	67.4143	16.471	9.809	100	179	0.63	0.83	1.01
PJsoil_metav_000000013001	unknown	6581	70.8859	16.3778	7.9552	100	742	0.63	0.84	4.18
PJsoil_metav_000000156105	k__Viruses;p__Prokaryotic_dsDNA_virus_sp._-_no_g_rank_-_no_f_rank_-_no_o_rank_-_no_c_rank_-_no_p_rank;c__Prokaryotic_dsDNA_virus_sp._-_no_g_rank_-_no_f_rank_-_no_o_rank_-_no_c_rank;o__Prokaryotic_dsDNA_virus_sp._-_no_g_rank_-_no_f_rank_-_no_o_rank;f__Prokaryotic_dsDNA_virus_sp._-_no_g_rank_-_no_f_rank;g__Prokaryotic_dsDNA_virus_sp._-_no_g_rank;s__Prokaryotic_dsDNA_virus_sp.	1192	62.5	46.8431	15.1006	100	377	1.78	2.37	2.12
PJsoil_metav_000000019155	k__Viruses;p__Uroviricota;c__Caudoviricetes;o__Caudovirales;f__Siphoviridae	5011	48.4933	152.377	81.0536	100	5132	5.77	7.66	28.9
PJsoil_metav_000000034844	k__Viruses	3316	36.9119	12.3996	4.5022	100	279	0.47	0.63	1.57
PJsoil_metav_000000076393	unknown	1938	63.0031	31.9061	13.0766	100	423	1.23	1.63	2.38
PJsoil_metav_000000028681	unknown	3783	56.9125	53.0267	14.8036	100	1360	2.02	2.69	7.66
PJsoil_metav_000000038950	k__Viruses;p__Nucleocytoviricota;c__Megaviricetes;o__Imitervirales;f__Mimiviridae;g__Catovirus;s__Catovirus_CTV1	3071	48.9743	11.168	7.1874	100	230	0.42	0.56	1.3
PJsoil_metav_000000005874	unknown	11572	61.1994	32.5092	18.0235	100	2512	1.22	1.62	14.15
PJsoil_metav_000000013474	unknown	6420	44.9844	11.0104	6.5541	100	472	0.41	0.55	2.66
PJsoil_metav_000000083077	unknown	1832	56.6048	14.7778	6.317	100	187	0.57	0.76	1.05
PJsoil_metav_000000123231	unknown	1400	62.6429	9.4064	4.5571	100	89	0.36	0.48	0.5
PJsoil_metav_000000094027	unknown	1685	67.4184	35.0493	27.1398	100	421	1.41	1.87	2.37
PJsoil_metav_000000144723	unknown	1255	52.8287	9.0566	4.9904	100	79	0.35	0.47	0.44
PJsoil_metav_000000042345	unknown	2900	65.4828	21.3428	6.6971	100	417	0.81	1.08	2.35
PJsoil_metav_000000014360	k__Viruses;p__Uroviricota;c__Caudoviricetes;o__Caudovirales;f__Siphoviridae;g__Arthrobacter_phage_Racecar_-_no_g_rank;s__Arthrobacter_phage_Racecar	6126	55.5338	12.1523	5.8129	100	504	0.46	0.62	2.84
PJsoil_metav_000000043981	unknown	2826	58.7049	48.5456	32.4949	100	937	1.87	2.48	5.28
PJsoil_metav_000000023426	unknown	4353	65.3802	38.0963	17.9916	100	1146	1.48	1.97	6.45
PJsoil_metav_000000034285	unknown	3352	63.2757	15.7047	6.3073	100	363	0.61	0.81	2.04
PJsoil_metav_000000068039	unknown	2096	50.7156	10.9843	5.3322	100	153	0.41	0.55	0.86
PJsoil_metav_000000135444	unknown	1314	56.3166	4.6986	2.7157	100	41	0.18	0.23	0.23
PJsoil_metav_000000077463	unknown	1920	66.25	7.4719	4.879	98.4896	101	0.3	0.39	0.57
PJsoil_metav_000000008710	unknown	8732	71.0605	17.4091	7.8458	100	1038	0.67	0.89	5.85
PJsoil_metav_000000031694	unknown	3537	67.2321	10.6449	4.769	100	255	0.41	0.54	1.44
PJsoil_metav_000000160803	unknown	1169	58.3405	9.5081	6.2256	100	74	0.36	0.47	0.42
PJsoil_metav_000000045384	unknown	2766	49.0962	14.0604	6.3672	100	262	0.53	0.71	1.48
PJsoil_metav_000000103742	unknown	1575	64.6984	15.6952	12.9877	100	169	0.6	0.8	0.95
PJsoil_metav_000000062830	unknown	2216	37.139	7.6773	4.6502	100	115	0.29	0.39	0.65
PJsoil_metav_000000017255	unknown	5393	58.7984	73.0043	26.9326	100	2662	2.78	3.69	14.99
PJsoil_metav_000000070379	unknown	2049	44.3143	9.0059	4.3066	100	124	0.34	0.45	0.7
PJsoil_metav_000000058228	unknown	2334	64.3959	21.7571	10.4791	100	347	0.84	1.11	1.95
PJsoil_metav_000000172785	unknown	1114	66.4273	5.0341	2.9619	100	38	0.19	0.26	0.21
PJsoil_metav_000000087953	unknown	1763	70.8452	32.7374	12.2645	100	418	1.34	1.77	2.35
PJsoil_metav_000000027212	k__Viruses;p__Uroviricota;c__Caudoviricetes;o__Caudovirales;f__Siphoviridae;g__uncultured_phage_MedDCM-OCT-S04-C846_-_no_g_rank;s__uncultured_phage_MedDCM-OCT-S04-C846	3920	70.9694	21.1393	10.5138	100	563	0.81	1.07	3.17
PJsoil_metav_000000088913	k__Viruses;p__Prokaryotic_dsDNA_virus_sp._-_no_g_rank_-_no_f_rank_-_no_o_rank_-_no_c_rank_-_no_p_rank;c__Prokaryotic_dsDNA_virus_sp._-_no_g_rank_-_no_f_rank_-_no_o_rank_-_no_c_rank;o__Prokaryotic_dsDNA_virus_sp._-_no_g_rank_-_no_f_rank_-_no_o_rank;f__Prokaryotic_dsDNA_virus_sp._-_no_g_rank_-_no_f_rank;g__Prokaryotic_dsDNA_virus_sp._-_no_g_rank;s__Prokaryotic_dsDNA_virus_sp.	1750	64.4	21.06	14.488	99.8857	257	0.83	1.1	1.45
PJsoil_metav_000000048406	unknown	2648	56.9486	20.7428	10.8148	99.5091	383	0.81	1.08	2.16
PJsoil_metav_000000102197	unknown	1593	56.0578	3.651	2.2384	100	39	0.14	0.18	0.22
PJsoil_metav_000000070979	unknown	2037	52.5773	9.107	4.5896	100	128	0.35	0.47	0.72
PJsoil_metav_000000016263	k__Viruses;p__Uroviricota;c__Caudoviricetes;o__Caudovirales;f__Siphoviridae	5625	65.7422	55.4574	39.3495	100	2126	2.13	2.83	11.97
PJsoil_metav_000000094005	unknown	1686	64.7094	6.965	4.6778	100	79	0.26	0.35	0.44
PJsoil_metav_000000013272	k__Viruses;p__Uroviricota;c__Caudoviricetes;o__Caudovirales	6479	72.1408	13.0392	6.5149	100	574	0.5	0.66	3.23
PJsoil_metav_000000024485	unknown	4218	65.6235	15.4011	5.7338	100	440	0.59	0.78	2.48
PJsoil_metav_000000165194	unknown	1148	59.1463	7.3449	3.5443	100	56	0.27	0.36	0.32
PJsoil_metav_000000000001	k__Viruses	426967	44.8986	59.3765	15.465	100	168977	2.23	2.96	951.6
PJsoil_metav_000000084260	k__Viruses;p__Uroviricota;c__Caudoviricetes;o__Caudovirales;f__Myoviridae;g__Rhodococcus_phage_Finch_-_no_g_rank;s__Rhodococcus_phage_Finch	1815	73.4986	6.6887	3.3531	100	85	0.26	0.35	0.48
PJsoil_metav_000000003904	k__Viruses;p__Uroviricota;c__Caudoviricetes;o__Caudovirales;f__Siphoviridae	15318	58.9307	30.8286	14.3284	100	3182	1.17	1.55	17.92
PJsoil_metav_000000051913	unknown	2523	65.438	12.1581	6.6758	100	205	0.46	0.61	1.15
PJsoil_metav_000000083170	k__Viruses;p__Uroviricota;c__Caudoviricetes;o__Caudovirales;f__Siphoviridae;g__Arthrobacter_phage_Beagle_-_no_g_rank;s__Arthrobacter_phage_Beagle	1831	64.118	7.9465	4.2114	100	98	0.3	0.4	0.55
PJsoil_metav_000000033767	unknown	3390	64.7493	15.028	6.8287	99.823	347	0.58	0.77	1.95
PJsoil_metav_000000020609	k__Viruses;p__Uroviricota;c__Caudoviricetes;o__Caudovirales;f__Siphoviridae;g__Arthrobacter_phage_Wollypog_-_no_g_rank;s__Arthrobacter_phage_Wollypog	4762	67.6606	11.9259	5.7476	100	380	0.45	0.6	2.14
PJsoil_metav_000000056826	k__Viruses;p__Uroviricota;c__Caudoviricetes;o__Caudovirales	2374	60.4044	8.4031	3.9334	100	133	0.32	0.42	0.75
PJsoil_metav_000000069080	unknown	2074	45.1302	10.1369	4.3489	100	146	0.4	0.53	0.82
PJsoil_metav_000000048930	unknown	2629	66.0327	210.93	139.275	100	3770	8.08	10.72	21.23
PJsoil_metav_000000032863	k__Viruses;p__Uroviricota;c__Caudoviricetes;o__Caudovirales;f__Siphoviridae;g__Rhodobacter_phage_RcapNL_-_no_g_rank;s__Rhodobacter_phage_RcapNL	3454	57.209	15.3526	7.2652	100	362	0.59	0.78	2.04
PJsoil_metav_000000056732	unknown	2377	69.9201	6.4203	3.339	100	103	0.24	0.32	0.58
PJsoil_metav_000000082448	unknown	1841	62.5204	28.4693	10.8121	100	350	1.07	1.42	1.97
PJsoil_metav_000000012442	unknown	6789	58.6537	17.2466	7.1055	99.9264	785	0.65	0.86	4.42
PJsoil_metav_000000105684	k__Viruses;p__Uroviricota;c__Caudoviricetes;o__Caudovirales	1556	68.5733	7.4402	3.9519	100	78	0.28	0.37	0.44
PJsoil_metav_000000085272	unknown	1800	63	11.2772	4.6663	100	144	0.45	0.6	0.81
PJsoil_metav_000000006244	unknown	11087	38.0716	19.0799	8.1611	100	1415	0.72	0.95	7.97
PJsoil_metav_000000071098	unknown	2035	65.1597	8.1912	5.1188	98.8206	112	0.31	0.41	0.63
PJsoil_metav_000000088915	unknown	1750	61.3143	14.0389	7.165	100	169	0.54	0.72	0.95
PJsoil_metav_000000056912	unknown	2371	69.4644	15.461	6.4538	99.9156	252	0.6	0.79	1.42
PJsoil_metav_000000006676	unknown	10600	39.2264	15.811	8.5722	100	1119	0.59	0.79	6.3
PJsoil_metav_000000088044	k__Viruses;p__Uroviricota;c__Caudoviricetes;o__Caudovirales	1762	47.2758	11.4705	5.2552	100	137	0.44	0.58	0.77
PJsoil_metav_000000017551	k__Viruses	5330	54.4465	20.0645	19.7447	100	711	0.75	1	4
PJsoil_metav_000000002009	k__Viruses;p__Uroviricota;c__Caudoviricetes;o__Caudovirales	24056	68.9184	83.899	22.5932	99.7589	13728	3.21	4.27	77.31
PJsoil_metav_000000117548	k__Viruses;p__Uroviricota;c__Caudoviricetes;o__Caudovirales;f__Siphoviridae;g__Mudcatvirus;s__Arthrobacter_phage_Correa	1446	51.2448	7.3956	3.0446	100	71	0.28	0.37	0.4
PJsoil_metav_000000000708	k__Viruses;p__Uroviricota;c__Caudoviricetes;o__Caudovirales;f__Siphoviridae	41985	72.6545	19.6964	8.0468	100	5596	0.75	1	31.51
PJsoil_metav_000000062409	k__Viruses;p__Uroviricota;c__Caudoviricetes;o__Caudovirales;f__Siphoviridae;g__Pepyhexavirus;s__Rhodococcus_virus_Pepy6	2226	45.5526	9.4376	4.3074	100	141	0.36	0.47	0.79
PJsoil_metav_000000028204	unknown	3827	39.9268	7.9067	4.694	100	203	0.3	0.4	1.14
PJsoil_metav_000000096773	unknown	1653	63.7629	5.2365	2.952	100	59	0.2	0.27	0.33
PJsoil_metav_000000023728	k__Viruses;p__Uroviricota;c__Caudoviricetes;o__Caudovirales;f__Siphoviridae	4313	62.7174	8.1846	3.4578	99.9304	247	0.32	0.43	1.39
PJsoil_metav_000000010691	k__Viruses;p__Uroviricota;c__Caudoviricetes;o__Caudovirales;f__Podoviridae;g__Vibrio_phage_vB_VspS_VS-ABTNL-3_-_no_g_rank;s__Vibrio_phage_vB_VspS_VS-ABTNL-3	7549	54.4178	69.0575	39.5831	100	3502	2.61	3.47	19.72
PJsoil_metav_000000131027	unknown	1343	53.9092	107.823	27.4122	100	1017	4.26	5.66	5.73
PJsoil_metav_000000029930	k__Viruses;p__Uroviricota;c__Caudoviricetes;o__Caudovirales;f__Siphoviridae	3675	41.4966	11.714	5.9156	100	287	0.44	0.58	1.62
PJsoil_metav_000000026210	unknown	4022	63.9483	13.3481	5.9543	100	360	0.5	0.67	2.03
PJsoil_metav_000000042302	k__Viruses;p__Uroviricota;c__Caudoviricetes;o__Caudovirales;f__Siphoviridae;g__Colossusvirus;s__Caulobacter_virus_CcrPW	2902	68.091	20.2729	7.5328	100	403	0.78	1.04	2.27
PJsoil_metav_000000138204	unknown	1296	59.9537	5.321	2.5456	100	46	0.2	0.27	0.26
PJsoil_metav_000000002615	k__Viruses	20158	57.719	13.7174	6.7967	100	1849	0.52	0.69	10.41
PJsoil_metav_000000008581	k__Viruses;p__Uroviricota;c__Caudoviricetes;o__Caudovirales;f__Siphoviridae;g__Kostyavirus;s__Mycobacterium_phage_HufflyPuff	8826	65.375	126.207	75.3263	100	7458	4.76	6.32	42
PJsoil_metav_000000078337	k__Viruses;p__Uroviricota;c__Caudoviricetes;o__Caudovirales;f__Siphoviridae;g__Planktothrix_phage_PaV-LD_-_no_g_rank;s__Planktothrix_phage_PaV-LD	1905	64.6194	34.1711	10.1762	100	442	1.31	1.74	2.49
PJsoil_metav_000000011972	k__Viruses;p__Bacteriophage_sp._-_no_g_rank_-_no_f_rank_-_no_o_rank_-_no_c_rank_-_no_p_rank;c__Bacteriophage_sp._-_no_g_rank_-_no_f_rank_-_no_o_rank_-_no_c_rank;o__Bacteriophage_sp._-_no_g_rank_-_no_f_rank_-_no_o_rank;f__Bacteriophage_sp._-_no_g_rank_-_no_f_rank;g__Bacteriophage_sp._-_no_g_rank;s__Bacteriophage_sp.	6987	68.4843	11.3389	5.0833	100	536	0.43	0.57	3.02
PJsoil_metav_000000048240	k__Viruses;p__Uroviricota;c__Caudoviricetes;o__Caudovirales;f__Siphoviridae;g__Bignuzvirus;s__Mycobacterium_virus_Bignuz	2654	65.1846	16.6307	11.4182	100	306	0.65	0.86	1.72
PJsoil_metav_000000101624	unknown	1599	61.2258	6.7749	2.7389	100	74	0.26	0.35	0.42
PJsoil_metav_000000053022	unknown	2489	66.8542	11.3716	5.6809	100	193	0.44	0.58	1.09
PJsoil_metav_000000064750	k__Viruses;p__Uroviricota;c__Caudoviricetes;o__Caudovirales;f__Siphoviridae	2168	69.0498	31.7329	15.3268	100	478	1.24	1.65	2.69
PJsoil_metav_000000012985	k__Viruses;p__Uroviricota;c__Caudoviricetes;o__Caudovirales;f__Siphoviridae	6587	62.1072	73.0005	17.7245	100	3224	2.76	3.66	18.16
PJsoil_metav_000000032833	unknown	3456	44.4444	8.7248	4.5179	100	202	0.33	0.44	1.14
PJsoil_metav_000000000704	unknown	42073	53.8089	35.6879	11.6186	100	10012	1.34	1.78	56.38
PJsoil_metav_000000183658	unknown	1069	64.4528	13.0047	7.5229	100	99	0.52	0.69	0.56
PJsoil_metav_000000067365	unknown	2111	63.2875	8.2568	3.4543	98.6262	116	0.31	0.41	0.65
PJsoil_metav_000000065854	unknown	2143	71.5352	10.8404	5.6693	100	160	0.42	0.56	0.9
PJsoil_metav_000000067963	unknown	2098	64.7283	7.8265	5.3501	100	113	0.3	0.4	0.64
PJsoil_metav_000000118178	k__Viruses;p__Uroviricota;c__Caudoviricetes;o__Caudovirales;f__Siphoviridae;g__Konstantinevirus;s__Mycobacterium_virus_Konstantine	1441	50.8675	6.9015	4.022	100	66	0.26	0.34	0.37
PJsoil_metav_000000054697	k__Viruses;p__Uroviricota;c__Caudoviricetes;o__Caudovirales;f__Siphoviridae;g__Arthrobacter_phage_Paella_-_no_g_rank;s__Arthrobacter_phage_Paella	2437	50.3898	17.6016	5.9812	100	298	0.69	0.91	1.68
PJsoil_metav_000000169014	unknown	1130	64.7788	37.1513	36.0803	100	287	1.43	1.9	1.62
PJsoil_metav_000000071607	unknown	2026	67.9664	6.119	3.2112	100	86	0.24	0.32	0.48
PJsoil_metav_000000070025	unknown	2055	67.4939	18.2535	6.6179	100	255	0.7	0.93	1.44
PJsoil_metav_000000044969	k__Viruses;p__Uroviricota;c__Caudoviricetes;o__Caudovirales;f__uncultured_Caudovirales_phage_-_no_g_rank_-_no_f_rank;g__uncultured_Caudovirales_phage_-_no_g_rank;s__uncultured_Caudovirales_phage	2784	62.3922	9.56	4.2539	99.6049	178	0.36	0.48	1
PJsoil_metav_000000005148	k__Viruses;p__Uroviricota;c__Caudoviricetes;o__Caudovirales;f__Siphoviridae	12684	64.2069	12.92	6.9136	100	1101	0.49	0.65	6.2
PJsoil_metav_000000035131	unknown	3299	45.7108	8.3683	4.8983	100	185	0.32	0.42	1.04
PJsoil_metav_000000186675	unknown	1058	69.3762	5.7713	3.3536	100	42	0.22	0.3	0.24
PJsoil_metav_000000082509	unknown	1840	65.9239	20.4728	9.2403	100	261	0.8	1.06	1.47
PJsoil_metav_000000011917	unknown	7008	64.8259	20.3682	8.6544	100	974	0.78	1.04	5.49
PJsoil_metav_000000055312	unknown	2418	41.6873	11.4872	7.8633	100	186	0.43	0.58	1.05
PJsoil_metav_000000081098	k__Viruses;p__Uroviricota;c__Caudoviricetes;o__Caudovirales;f__Siphoviridae;g__Bacteriophage_DSS3_PM1_-_no_g_rank;s__Bacteriophage_DSS3_PM1	1862	64.0709	8.2164	3.1014	100	102	0.31	0.41	0.57
PJsoil_metav_000000003126	k__Viruses;p__Uroviricota;c__Caudoviricetes;o__Caudovirales	17819	66.0587	41.7537	10.8963	100	4986	1.58	2.09	28.08
PJsoil_metav_000000070789	k__Viruses;p__Uroviricota;c__Caudoviricetes;o__Caudovirales;f__Podoviridae;g__crAssphage_cr114_1_-_no_g_rank;s__crAssphage_cr114_1	2041	33.9049	6.7746	4.2557	100	92	0.25	0.34	0.52
PJsoil_metav_000000068257	unknown	2092	65.5832	6.8375	4.2154	98.4226	96	0.26	0.34	0.54
PJsoil_metav_000000024234	unknown	4247	55.5686	16.9595	7.2474	100	494	0.66	0.87	2.78
PJsoil_metav_000000039651	k__Viruses;p__Prokaryotic_dsDNA_virus_sp._-_no_g_rank_-_no_f_rank_-_no_o_rank_-_no_c_rank_-_no_p_rank;c__Prokaryotic_dsDNA_virus_sp._-_no_g_rank_-_no_f_rank_-_no_o_rank_-_no_c_rank;o__Prokaryotic_dsDNA_virus_sp._-_no_g_rank_-_no_f_rank_-_no_o_rank;f__Prokaryotic_dsDNA_virus_sp._-_no_g_rank_-_no_f_rank;g__Prokaryotic_dsDNA_virus_sp._-_no_g_rank;s__Prokaryotic_dsDNA_virus_sp.	3032	58.1464	17.8885	7.5154	100	366	0.68	0.9	2.06
PJsoil_metav_000000134928	unknown	1317	34.5482	8.445	5.6318	100	74	0.32	0.42	0.42
PJsoil_metav_000000098851	unknown	1628	61.4251	18.2494	6.9957	100	202	0.7	0.93	1.14
PJsoil_metav_000000106170	unknown	1551	44.3585	12.853	5.6378	100	137	0.5	0.66	0.77
PJsoil_metav_000000041152	k__Viruses;p__Prokaryotic_dsDNA_virus_sp._-_no_g_rank_-_no_f_rank_-_no_o_rank_-_no_c_rank_-_no_p_rank;c__Prokaryotic_dsDNA_virus_sp._-_no_g_rank_-_no_f_rank_-_no_o_rank_-_no_c_rank;o__Prokaryotic_dsDNA_virus_sp._-_no_g_rank_-_no_f_rank_-_no_o_rank;f__Prokaryotic_dsDNA_virus_sp._-_no_g_rank_-_no_f_rank;g__Prokaryotic_dsDNA_virus_sp._-_no_g_rank;s__Prokaryotic_dsDNA_virus_sp.	2957	66.9259	7.6537	4.0564	100	155	0.3	0.39	0.87
PJsoil_metav_000000062773	unknown	2217	64.9526	10.3126	5.7822	100	159	0.4	0.54	0.9
PJsoil_metav_000000133990	unknown	1323	62.963	10.9169	3.4812	100	96	0.41	0.54	0.54
PJsoil_metav_000000154254	unknown	1202	54.0765	9.4584	4.2027	100	76	0.36	0.47	0.43
PJsoil_metav_000000034053	k__Viruses;p__Uroviricota;c__Caudoviricetes;o__Caudovirales;f__Podoviridae;g__Rhizobium_phage_RHph_N3_13_-_no_g_rank;s__Rhizobium_phage_RHph_N3_13	3367	58.0042	81.8114	16.5448	100	1851	3.1	4.11	10.42
PJsoil_metav_000000017100	unknown	5427	56.0715	11.6066	6.413	100	422	0.44	0.58	2.38
PJsoil_metav_000000102283	unknown	1591	69.956	13.2923	6.8495	100	143	0.51	0.67	0.81
PJsoil_metav_000000020109	unknown	4841	56.2487	21.9696	10.459	100	724	0.84	1.12	4.08
PJsoil_metav_000000010731	k__Viruses;p__Uroviricota;c__Caudoviricetes;o__Caudovirales	7527	58.1772	42.7617	14.5906	100	2158	1.61	2.14	12.15
PJsoil_metav_000000041400	unknown	2945	67.5042	125.855	73.1027	100	2522	4.82	6.4	14.2
PJsoil_metav_000000011992	k__Viruses;p__Uroviricota;c__Caudoviricetes;o__Caudovirales;f__Siphoviridae;g__Omegavirus;s__Mycobacterium_virus_Courthouse	6977	65.3576	8.4807	4.1341	100	401	0.32	0.43	2.26
PJsoil_metav_000000116959	k__Viruses;p__Uroviricota;c__Caudoviricetes;o__Caudovirales;f__Siphoviridae;g__Arthrobacter_phage_Racecar_-_no_g_rank;s__Arthrobacter_phage_Racecar	1451	59.6141	6.6375	3.3598	100	64	0.25	0.33	0.36
PJsoil_metav_000000121703	k__Viruses;p__Uroviricota;c__Caudoviricetes;o__Caudovirales;f__Siphoviridae	1412	41.1473	8.4271	4.3522	100	79	0.32	0.42	0.44
PJsoil_metav_000000114055	unknown	1475	64.0678	10.4861	7.6668	100	107	0.41	0.54	0.6
PJsoil_metav_000000035768	k__Viruses;p__Uroviricota;c__Caudoviricetes;o__Caudovirales;f__Siphoviridae;g__Riemerella_phage_RAP44_-_no_g_rank;s__Riemerella_phage_RAP44	3258	38.6433	12.1068	5.8552	100	268	0.46	0.62	1.51
PJsoil_metav_000000051089	unknown	2551	61.4269	9.2285	4.1826	100	158	0.35	0.46	0.89
PJsoil_metav_000000076368	unknown	1939	49.3038	8.8736	6.7296	100	117	0.34	0.45	0.66
PJsoil_metav_000000155212	k__Viruses;p__Uroviricota;c__Caudoviricetes;o__Caudovirales;f__Siphoviridae;g__Tankvirus;s__Arthrobacter_phage_SilentRX	1197	56.3074	7.9825	4.3091	100	65	0.31	0.41	0.37
PJsoil_metav_000000042858	unknown	2875	50.6783	33.5064	10.7804	100	646	1.27	1.68	3.64
PJsoil_metav_000000013072	unknown	6551	42.6805	23.4873	9.8636	100	1032	0.89	1.18	5.81
PJsoil_metav_000000050933	k__Viruses;p__Uroviricota;c__Caudoviricetes;o__Caudovirales;f__Myoviridae;g__Vibrio_phage_1.028.O._10N.286.45.B6_-_no_g_rank;s__Vibrio_phage_1.028.O._10N.286.45.B6	2556	63.8889	42.0274	27.2487	100	721	1.59	2.11	4.06
PJsoil_metav_000000047036	k__Viruses;p__Uroviricota;c__Caudoviricetes;o__Caudovirales;f__uncultured_Caudovirales_phage_-_no_g_rank_-_no_f_rank;g__uncultured_Caudovirales_phage_-_no_g_rank;s__uncultured_Caudovirales_phage	2701	51.4994	18.7945	9.147	100	358	0.75	0.99	2.02
PJsoil_metav_000000084150	unknown	1816	38.1057	13.9361	7.1582	100	172	0.53	0.71	0.97
PJsoil_metav_000000002686	k__Viruses	19823	67.3107	23.4083	10.8817	100	3122	0.89	1.18	17.58
PJsoil_metav_000000027740	unknown	3870	57.7778	142.679	24.1751	100	3710	5.4	7.17	20.89
PJsoil_metav_000000005052	unknown	12819	63.7257	23.4018	9.814	100	2009	0.88	1.17	11.31
PJsoil_metav_000000108946	k__Viruses;p__Uroviricota;c__Caudoviricetes;o__Caudovirales;f__Siphoviridae;g__Timquatrovirus;s__Mycobacterium_virus_Pixie	1523	64.872	4.9225	3.6183	100	50	0.18	0.25	0.28
PJsoil_metav_000000013017	unknown	6575	56.5019	31.4243	10.866	100	1402	1.2	1.59	7.9
PJsoil_metav_000000041970	k__Viruses;p__Uroviricota;c__Caudoviricetes;o__Caudovirales;f__Siphoviridae;g__Rhodococcus_phage_REQ3_-_no_g_rank;s__Rhodococcus_phage_REQ3	2917	52.8282	12.348	4.8278	100	240	0.46	0.62	1.35
PJsoil_metav_000000024408	unknown	4227	64.7031	18.0767	6.6976	100	518	0.69	0.92	2.92
PJsoil_metav_000000043024	unknown	2869	69.5364	7.0342	3.088	99.8257	138	0.27	0.36	0.78
PJsoil_metav_000000017158	unknown	5414	56.6494	8.9028	4.782	100	324	0.34	0.45	1.82
PJsoil_metav_000000101207	unknown	1603	65.8765	11.2608	5.8108	100	123	0.43	0.57	0.69
PJsoil_metav_000000089700	k__Viruses;p__Uroviricota;c__Caudoviricetes;o__Caudovirales;f__Siphoviridae;g__Rhodococcus_phage_RRH1_-_no_g_rank;s__Rhodococcus_phage_RRH1	1740	63.046	12.3713	4.6027	100	147	0.48	0.63	0.83
PJsoil_metav_000000033379	k__Viruses;p__Uroviricota;c__Caudoviricetes;o__Caudovirales;f__Siphoviridae	3417	59.4381	12.7311	8.0648	100	291	0.48	0.64	1.64
PJsoil_metav_000000020321	k__Viruses;p__Prokaryotic_dsDNA_virus_sp._-_no_g_rank_-_no_f_rank_-_no_o_rank_-_no_c_rank_-_no_p_rank;c__Prokaryotic_dsDNA_virus_sp._-_no_g_rank_-_no_f_rank_-_no_o_rank_-_no_c_rank;o__Prokaryotic_dsDNA_virus_sp._-_no_g_rank_-_no_f_rank_-_no_o_rank;f__Prokaryotic_dsDNA_virus_sp._-_no_g_rank_-_no_f_rank;g__Prokaryotic_dsDNA_virus_sp._-_no_g_rank;s__Prokaryotic_dsDNA_virus_sp.	4807	48.4294	10.9212	5.2577	99.6672	351	0.41	0.55	1.98
PJsoil_metav_000000053611	unknown	2472	61.165	5.574	2.6642	100	92	0.21	0.28	0.52
PJsoil_metav_000000034525	k__Viruses;p__Uroviricota;c__Caudoviricetes;o__Caudovirales;f__Podoviridae;g__Rhizobium_phage_RHph_N3_19_-_no_g_rank;s__Rhizobium_phage_RHph_N3_19	3337	43.9017	9.2053	4.805	100	205	0.35	0.46	1.15
PJsoil_metav_000000036845	k__Viruses;p__Prokaryotic_dsDNA_virus_sp._-_no_g_rank_-_no_f_rank_-_no_o_rank_-_no_c_rank_-_no_p_rank;c__Prokaryotic_dsDNA_virus_sp._-_no_g_rank_-_no_f_rank_-_no_o_rank_-_no_c_rank;o__Prokaryotic_dsDNA_virus_sp._-_no_g_rank_-_no_f_rank_-_no_o_rank;f__Prokaryotic_dsDNA_virus_sp._-_no_g_rank_-_no_f_rank;g__Prokaryotic_dsDNA_virus_sp._-_no_g_rank;s__Prokaryotic_dsDNA_virus_sp.	3194	43.3939	5.7996	3.8811	100	123	0.22	0.29	0.69
PJsoil_metav_000000123536	k__Viruses;p__Uroviricota;c__Caudoviricetes;o__Caudovirales;f__Siphoviridae;g__Rhodococcus_phage_REQ3_-_no_g_rank;s__Rhodococcus_phage_REQ3	1398	62.5894	7.721	3.3172	100	72	0.29	0.39	0.41
PJsoil_metav_000000042262	unknown	2904	60.9848	15.1109	6.6883	100	296	0.57	0.76	1.67
PJsoil_metav_000000026160	k__Viruses;p__Nucleocytoviricota;c__Megaviricetes;o__Imitervirales;f__Mimiviridae;g__Catovirus;s__Catovirus_CTV1	4028	49.3297	16.3379	6.17	100	441	0.62	0.82	2.48
PJsoil_metav_000000064335	unknown	2179	52.2258	12.3566	5.9215	100	181	0.47	0.62	1.02
PJsoil_metav_000000043181	k__Viruses;p__Uroviricota;c__Caudoviricetes;o__Caudovirales;f__Siphoviridae;g__Cellulophaga_phage_phi10:1_-_no_g_rank;s__Cellulophaga_phage_phi10:1	2862	38.7841	44.203	14.9826	100	860	1.69	2.25	4.84
PJsoil_metav_000000027570	k__Viruses;p__Prokaryotic_dsDNA_virus_sp._-_no_g_rank_-_no_f_rank_-_no_o_rank_-_no_c_rank_-_no_p_rank;c__Prokaryotic_dsDNA_virus_sp._-_no_g_rank_-_no_f_rank_-_no_o_rank_-_no_c_rank;o__Prokaryotic_dsDNA_virus_sp._-_no_g_rank_-_no_f_rank_-_no_o_rank;f__Prokaryotic_dsDNA_virus_sp._-_no_g_rank_-_no_f_rank;g__Prokaryotic_dsDNA_virus_sp._-_no_g_rank;s__Prokaryotic_dsDNA_virus_sp.	3888	67.7984	25.3678	10.1749	99.9743	671	0.97	1.29	3.78
PJsoil_metav_000000066738	k__Viruses;p__Uroviricota;c__Caudoviricetes;o__Caudovirales	2124	66.5725	8.5951	4.7191	100	122	0.32	0.43	0.69
PJsoil_metav_000000006231	k__Viruses	11103	44.7627	16.2034	6.4581	100	1202	0.61	0.81	6.77
PJsoil_metav_000000001731	k__Viruses;p__Uroviricota;c__Caudoviricetes;o__Caudovirales;f__Siphoviridae	26572	61.5422	19.2737	10.9445	99.7968	3434	0.73	0.97	19.34
PJsoil_metav_000000052846	unknown	2494	68.2037	17.1143	7.8043	100	288	0.65	0.86	1.62
PJsoil_metav_000000038520	k__Viruses;p__Prokaryotic_dsDNA_virus_sp._-_no_g_rank_-_no_f_rank_-_no_o_rank_-_no_c_rank_-_no_p_rank;c__Prokaryotic_dsDNA_virus_sp._-_no_g_rank_-_no_f_rank_-_no_o_rank_-_no_c_rank;o__Prokaryotic_dsDNA_virus_sp._-_no_g_rank_-_no_f_rank_-_no_o_rank;f__Prokaryotic_dsDNA_virus_sp._-_no_g_rank_-_no_f_rank;g__Prokaryotic_dsDNA_virus_sp._-_no_g_rank;s__Prokaryotic_dsDNA_virus_sp.	3095	40.3554	11.5544	7.2957	100	238	0.43	0.58	1.34
PJsoil_metav_000000037593	k__Viruses;p__Uroviricota;c__Caudoviricetes;o__Caudovirales;f__Myoviridae;g__Vibrio_phage_phiVa1_-_no_g_rank;s__Vibrio_phage_phiVa1	3148	40.8513	9.7814	5.1161	100	205	0.37	0.49	1.15
PJsoil_metav_000000030610	unknown	3621	66.2248	9.5518	4.3766	100	238	0.37	0.49	1.34
PJsoil_metav_000000048721	unknown	2637	47.0231	10.6196	5.2248	100	188	0.4	0.53	1.06
PJsoil_metav_000000000141	k__Viruses	70397	42.401	43.16	12.297	100	20246	1.62	2.15	114.02
PJsoil_metav_000000114797	k__Viruses;p__Uroviricota;c__Caudoviricetes;o__Caudovirales;f__Siphoviridae;g__Sleepyheadvirus;s__Rhodococcus_virus_Sleepyhead	1469	67.597	19.6726	5.4998	100	203	0.78	1.03	1.14
PJsoil_metav_000000105613	unknown	1557	63.1342	6.1509	3.5443	100	64	0.23	0.31	0.36
PJsoil_metav_000000013732	k__Viruses;p__Uroviricota;c__Caudoviricetes;o__Caudovirales;f__Siphoviridae;g__Pepyhexavirus	6324	55.3605	84.7215	19.0923	100	3596	3.2	4.25	20.25
PJsoil_metav_000000103921	unknown	1573	62.3013	25.4387	7.7312	100	268	0.96	1.27	1.51
PJsoil_metav_000000087670	unknown	1768	64.0271	5.6154	3.7434	100	67	0.21	0.28	0.38
PJsoil_metav_000000022406	unknown	4489	70.2161	12.5955	6.8608	100	385	0.48	0.64	2.17
PJsoil_metav_000000100779	unknown	1608	59.8259	11.5628	4.3869	100	125	0.44	0.58	0.7
PJsoil_metav_000000009119	k__Viruses;p__Uroviricota;c__Caudoviricetes;o__Caudovirales;f__Siphoviridae;g__Nocardia_phage_NTR1_-_no_g_rank;s__Nocardia_phage_NTR1	8452	67.9602	23.1235	9.7661	100	1331	0.89	1.18	7.5
PJsoil_metav_000000038220	unknown	3113	68.6155	9.2233	4.5902	100	196	0.35	0.47	1.1
PJsoil_metav_000000051045	k__Viruses;p__Uroviricota;c__Caudoviricetes;o__Caudovirales;f__Siphoviridae;g__Liebevirus;s__Arthrobacter_phage_Maureen	2552	68.9263	117.852	126.39	100	2034	4.49	5.96	11.45
PJsoil_metav_000000141335	unknown	1276	54.0752	5.6191	3.7853	100	48	0.21	0.28	0.27
PJsoil_metav_000000038547	unknown	3093	58.2606	14.1862	9.3457	100	297	0.54	0.72	1.67
PJsoil_metav_000000007716	unknown	9534	38.756	11.4958	6.3809	100	735	0.43	0.58	4.14
PJsoil_metav_000000014710	k__Viruses;p__Uroviricota;c__Caudoviricetes;o__Caudovirales;f__Siphoviridae;g__Cinunavirus;s__Clavibacter_virus_CN1A	6024	48.9376	10.5234	5.1965	99.5352	427	0.4	0.53	2.4
PJsoil_metav_000000081434	k__Viruses;p__Uroviricota;c__Caudoviricetes;o__Caudovirales;f__Podoviridae;g__crAssphage_cr85_1_-_no_g_rank;s__crAssphage_cr85_1	1857	53.3656	3.6634	2.1745	100	46	0.14	0.19	0.26
PJsoil_metav_000000141696	unknown	1274	35.0078	5.1562	3.0912	99.2151	44	0.19	0.26	0.25
PJsoil_metav_000000096395	unknown	1657	59.8069	6.8733	5.1727	100	77	0.26	0.35	0.43
PJsoil_metav_000000088744	unknown	1752	52.6256	74.7146	27.4317	100	880	2.83	3.76	4.96
PJsoil_metav_000000108042	k__Viruses;p__Uroviricota;c__Caudoviricetes;o__Caudovirales;f__Myoviridae;g__Campylobacter_phage_PC10_-_no_g_rank;s__Campylobacter_phage_PC10	1532	60.6397	6.7689	3.4984	100	69	0.25	0.34	0.39
PJsoil_metav_000000088247	k__Viruses;p__Uroviricota;c__Caudoviricetes;o__Caudovirales;f__Siphoviridae;g__Triplejayvirus;s__Arthrobacter_virus_TripleJ	1759	69.585	18.1421	8.365	100	218	0.7	0.93	1.23
PJsoil_metav_000000073156	unknown	1996	66.8838	9.1678	5.4147	100	126	0.36	0.47	0.71
PJsoil_metav_000000022158	unknown	4525	67.7569	13.8796	8.4363	100	427	0.53	0.71	2.4
PJsoil_metav_000000083410	k__Viruses;p__Uroviricota;c__Caudoviricetes;o__Caudovirales	1827	56.8692	11.9847	3.7174	100	150	0.46	0.61	0.84
PJsoil_metav_000000040016	unknown	3013	65.3833	7.5652	3.5183	100	157	0.29	0.39	0.88
PJsoil_metav_000000157405	unknown	1186	72.5126	6.5489	4.9278	100	53	0.25	0.33	0.3
PJsoil_metav_000000112647	k__Viruses;p__Uroviricota;c__Caudoviricetes;o__Caudovirales;f__uncultured_Mediterranean_phage_uvDeep-CGR2-AD3-C76_-_no_g_rank_-_no_f_rank;g__uncultured_Mediterranean_phage_uvDeep-CGR2-AD3-C76_-_no_g_rank;s__uncultured_Mediterranean_phage_uvDeep-CGR2-AD3-C76	1488	66.7339	7.2728	2.8381	100	72	0.27	0.36	0.41
PJsoil_metav_000000016390	k__Viruses;p__Uroviricota;c__Caudoviricetes;o__Caudovirales;f__Siphoviridae;g__Pegunavirus;s__Mycobacterium_virus_Suffolk	5591	75.389	45.0343	14.4789	100	1745	1.76	2.33	9.83
PJsoil_metav_000000009353	k__Viruses;p__Uroviricota;c__Caudoviricetes;o__Caudovirales;f__Myoviridae	8307	70.9041	130.202	32.9362	99.9518	7365	4.99	6.63	41.48
PJsoil_metav_000000015080	k__Viruses;p__Uroviricota;c__Caudoviricetes;o__Caudovirales	5923	71.7204	49.8673	13.2973	100	1987	1.89	2.51	11.19
PJsoil_metav_000000007084	unknown	10132	68.2392	17.993	8.5808	100	1241	0.69	0.92	6.99
PJsoil_metav_000000078691	unknown	1899	66.1927	38.3344	14.9569	100	506	1.5	1.99	2.85
PJsoil_metav_000000018332	unknown	5172	62.703	11.6624	5.6332	100	403	0.44	0.58	2.27
PJsoil_metav_000000121575	unknown	1413	60.0849	9.9108	5.4265	100	93	0.37	0.49	0.52
PJsoil_metav_000000008860	k__Viruses;p__Uroviricota;c__Caudoviricetes;o__Caudovirales;f__Myoviridae	8634	53.2893	25.6574	9.2383	100	1480	0.97	1.28	8.33
PJsoil_metav_000000083376	unknown	1828	61.4333	7.0044	3.426	100	86	0.26	0.35	0.48
PJsoil_metav_000000073475	k__Viruses;p__Prokaryotic_dsDNA_virus_sp._-_no_g_rank_-_no_f_rank_-_no_o_rank_-_no_c_rank_-_no_p_rank;c__Prokaryotic_dsDNA_virus_sp._-_no_g_rank_-_no_f_rank_-_no_o_rank_-_no_c_rank;o__Prokaryotic_dsDNA_virus_sp._-_no_g_rank_-_no_f_rank_-_no_o_rank;f__Prokaryotic_dsDNA_virus_sp._-_no_g_rank_-_no_f_rank;g__Prokaryotic_dsDNA_virus_sp._-_no_g_rank;s__Prokaryotic_dsDNA_virus_sp.	1990	61.8593	10.7955	5.6102	100	149	0.42	0.56	0.84
PJsoil_metav_000000006742	unknown	10523	73.7812	13.8801	7.1078	100	1011	0.54	0.72	5.69
PJsoil_metav_000000035437	unknown	3278	65.5583	17.6473	7.8658	100	393	0.68	0.9	2.21
PJsoil_metav_000000144870	unknown	1254	65.2313	14.752	5.4464	100	130	0.58	0.78	0.73
PJsoil_metav_000000097244	k__Viruses;p__Uroviricota;c__Caudoviricetes;o__Caudovirales;f__Podoviridae;g__Myxoctovirus;s__Myxococcus_virus_Mx8	1647	63.4487	12.7735	4.2925	100	142	0.49	0.64	0.8
PJsoil_metav_000000058090	k__Viruses;p__Uroviricota;c__Caudoviricetes;o__Caudovirales;f__Siphoviridae;g__Riemerella_phage_RAP44_-_no_g_rank;s__Riemerella_phage_RAP44	2339	37.2381	6.0911	3.9794	100	95	0.23	0.3	0.53
PJsoil_metav_000000192530	unknown	1036	40.1544	8.9006	3.4404	100	62	0.34	0.45	0.35
PJsoil_metav_000000130947	k__Viruses;p__Uroviricota;c__Caudoviricetes;o__Caudovirales;f__Myoviridae;g__Bcepmuvirus;s__Burkholderia_virus_BcepMu	1344	59.5238	7.119	3.8875	100	65	0.27	0.36	0.37
PJsoil_metav_000000029980	k__Viruses;p__Uroviricota;c__Caudoviricetes;o__Caudovirales;f__Siphoviridae;g__Omegavirus;s__Mycobacterium_virus_Courthouse	3671	66.1945	14.9741	8.1788	100	373	0.57	0.76	2.1
PJsoil_metav_000000197298	unknown	1019	46.6143	8.2404	3.6463	100	56	0.31	0.41	0.32
PJsoil_metav_000000081355	unknown	1858	43.0571	7.9645	4.1773	100	100	0.3	0.4	0.56
PJsoil_metav_000000013296	k__Viruses;p__Uroviricota;c__Caudoviricetes;o__Caudovirales;f__Siphoviridae	6472	61.7429	44.4757	16.5461	100	1942	1.69	2.24	10.94
PJsoil_metav_000000058917	unknown	2316	62.7807	10.1688	3.9622	100	160	0.39	0.52	0.9
PJsoil_metav_000000094603	unknown	1679	71.0542	7.0727	3.4432	100	81	0.27	0.36	0.46
PJsoil_metav_000000093692	k__Viruses;p__Uroviricota;c__Caudoviricetes;o__Caudovirales;f__Siphoviridae;g__Pepyhexavirus;s__Rhodococcus_virus_Pepy6	1689	59.7395	27.6702	17.3971	100	320	1.07	1.42	1.8
PJsoil_metav_000000086864	k__Viruses;p__Uroviricota;c__Caudoviricetes;o__Caudovirales;f__Myoviridae;g__Mydovirus;s__Raoultella_virus_Ro1	1778	38.3577	8.8723	5.1233	100	105	0.33	0.44	0.59
PJsoil_metav_000000022525	k__Viruses;p__Uroviricota;c__Caudoviricetes;o__Caudovirales;f__uncultured_Mediterranean_phage_uvDeep-CGR2-AD3-C76_-_no_g_rank_-_no_f_rank;g__uncultured_Mediterranean_phage_uvDeep-CGR2-AD3-C76_-_no_g_rank;s__uncultured_Mediterranean_phage_uvDeep-CGR2-AD3-C76	4473	57.0534	12.3114	6.145	100	371	0.47	0.62	2.09
PJsoil_metav_000000167377	k__Viruses;p__Uroviricota;c__Caudoviricetes;o__Caudovirales;f__Siphoviridae;g__Mudcatvirus;s__Arthrobacter_phage_KeaneyLin	1138	57.8207	8.8682	4.6477	100	69	0.34	0.45	0.39
PJsoil_metav_000000033424	unknown	3414	58.2601	41.5205	28.0571	100	957	1.58	2.1	5.39
PJsoil_metav_000000042290	unknown	2903	70.6511	9.1915	4.4804	98.8977	181	0.35	0.47	1.02
PJsoil_metav_000000007564	unknown	9680	65.2066	12.8975	5.7903	100	842	0.49	0.65	4.74
PJsoil_metav_000000038609	k__Viruses;p__Uroviricota;c__Caudoviricetes;o__Caudovirales;f__Autographiviridae;g__Roseobacter_phage_CRP-7_-_no_g_rank;s__Roseobacter_phage_CRP-7	3089	46.0019	11.214	5.7666	98.608	233	0.42	0.56	1.31
PJsoil_metav_000000014438	unknown	6104	61.8611	13.2962	7.5257	100	556	0.51	0.68	3.13
PJsoil_metav_000000027858	k__Viruses;p__Uroviricota;c__Caudoviricetes;o__Caudovirales;f__uncultured_Caudovirales_phage_-_no_g_rank_-_no_f_rank;g__uncultured_Caudovirales_phage_-_no_g_rank;s__uncultured_Caudovirales_phage	3859	65.9756	136.913	48.8799	100	3592	5.24	6.96	20.23
PJsoil_metav_000000009737	k__Viruses;p__Uroviricota;c__Caudoviricetes;o__Caudovirales	8075	35.2322	88.8799	33.0688	100	4815	3.36	4.46	27.12
PJsoil_metav_000000139667	unknown	1286	66.0187	222.764	51.3119	100	1966	8.61	11.43	11.07
PJsoil_metav_000000003671	k__Viruses;p__Uroviricota;c__Caudoviricetes;o__Caudovirales;f__Myoviridae;g__Myoviridae_sp._-_no_g_rank;s__Myoviridae_sp.	16004	60.0725	20.6547	8.9977	100	2218	0.78	1.04	12.49
PJsoil_metav_000000070768	unknown	2041	66.781	9.414	3.7626	100	128	0.35	0.47	0.72
PJsoil_metav_000000064316	k__Viruses;p__Uroviricota;c__Caudoviricetes;o__Caudovirales;f__Demerecviridae;g__Epseptimavirus;s__Escherichia_virus_EPS7	2180	62.0642	5.2115	2.548	98.3486	80	0.21	0.27	0.45
PJsoil_metav_000000154957	unknown	1199	62.2185	5.3294	2.1066	100	43	0.2	0.27	0.24
PJsoil_metav_000000052430	k__Viruses;p__Uroviricota;c__Caudoviricetes;o__Caudovirales;f__Siphoviridae	2507	61.4679	9.7854	5.3085	100	168	0.38	0.5	0.95
PJsoil_metav_000000055332	k__Viruses;p__Uroviricota;c__Caudoviricetes;o__Caudovirales;f__Siphoviridae;g__Rhizobium_phage_16-3_-_no_g_rank;s__Rhizobium_phage_16-3	2417	59.1229	33.9417	18.2272	100	559	1.3	1.73	3.15
PJsoil_metav_000000023716	unknown	4314	52.8512	9.8391	4.6895	100	287	0.37	0.5	1.62
PJsoil_metav_000000031853	k__Viruses;p__Uroviricota;c__Caudoviricetes;o__Caudovirales;f__Siphoviridae;g__Ahduovirus;s__Burkholderia_virus_AH2	3527	64.871	13.0714	7.0536	100	331	0.53	0.7	1.86
PJsoil_metav_000000152453	k__Viruses;p__Virus_Rctr197k_-_no_g_rank_-_no_f_rank_-_no_o_rank_-_no_c_rank_-_no_p_rank;c__Virus_Rctr197k_-_no_g_rank_-_no_f_rank_-_no_o_rank_-_no_c_rank;o__Virus_Rctr197k_-_no_g_rank_-_no_f_rank_-_no_o_rank;f__Virus_Rctr197k_-_no_g_rank_-_no_f_rank;g__Virus_Rctr197k_-_no_g_rank;s__Virus_Rctr197k	1212	50.4125	4.9604	3.0926	100	40	0.19	0.25	0.23
PJsoil_metav_000000034526	k__Viruses;p__Uroviricota;c__Caudoviricetes;o__Caudovirales;f__Siphoviridae;g__Arthrobacter_phage_Hestia_-_no_g_rank;s__Arthrobacter_phage_Hestia	3337	64.2493	10.448	5.0486	100	239	0.4	0.54	1.35
PJsoil_metav_000000011891	k__Viruses;p__Uroviricota;c__Caudoviricetes;o__Caudovirales;f__Siphoviridae;g__Fromanvirus;s__Mycobacterium_phage_Wile	7017	54.5247	38.2098	11.1526	99.8717	1794	1.44	1.91	10.1
PJsoil_metav_000000041425	unknown	2944	58.8655	13.9338	8.2992	100	275	0.53	0.7	1.55
PJsoil_metav_000000063719	unknown	2194	39.6992	17.5547	7.0804	100	263	0.68	0.9	1.48
PJsoil_metav_000000066372	unknown	2132	72.561	11.8166	5.1154	98.4991	171	0.45	0.6	0.96
PJsoil_metav_000000049735	k__Viruses;p__Uroviricota;c__Caudoviricetes;o__Caudovirales;f__Siphoviridae;g__Kostyavirus;s__Mycobacterium_virus_244	2599	66.3717	32.7107	19.2437	100	578	1.25	1.66	3.26
PJsoil_metav_000000058319	k__Viruses;p__Uroviricota;c__Caudoviricetes;o__Caudovirales;f__Siphoviridae;g__Sleepyheadvirus;s__Rhodococcus_virus_Sleepyhead	2332	67.8388	11.9721	6.2862	100	186	0.45	0.6	1.05
PJsoil_metav_000000095379	unknown	1669	61.6537	11.5255	7.9085	100	131	0.44	0.59	0.74
PJsoil_metav_000000059006	unknown	2313	58.971	14.1176	13.3001	100	226	0.55	0.73	1.27
PJsoil_metav_000000069937	k__Viruses;p__Prokaryotic_dsDNA_virus_sp._-_no_g_rank_-_no_f_rank_-_no_o_rank_-_no_c_rank_-_no_p_rank;c__Prokaryotic_dsDNA_virus_sp._-_no_g_rank_-_no_f_rank_-_no_o_rank_-_no_c_rank;o__Prokaryotic_dsDNA_virus_sp._-_no_g_rank_-_no_f_rank_-_no_o_rank;f__Prokaryotic_dsDNA_virus_sp._-_no_g_rank_-_no_f_rank;g__Prokaryotic_dsDNA_virus_sp._-_no_g_rank;s__Prokaryotic_dsDNA_virus_sp.	2057	55.7122	9.649	5.6593	100	133	0.36	0.48	0.75
PJsoil_metav_000000040099	k__Viruses;p__Uroviricota;c__Caudoviricetes;o__Caudovirales;f__Podoviridae;g__Gervaisevirus;s__Ralstonia_virus_GP4	3008	63.4309	8.0495	4.2896	100	164	0.31	0.41	0.92
PJsoil_metav_000000047061	k__Viruses;p__Uroviricota;c__Caudoviricetes;o__Caudovirales;f__Siphoviridae;g__Arthrobacter_phage_Shoya_-_no_g_rank;s__Arthrobacter_phage_Shoya	2701	66.0496	6.8686	3.5695	100	127	0.26	0.35	0.72
PJsoil_metav_000000003643	k__Viruses;p__Uroviricota;c__Caudoviricetes;o__Caudovirales;f__Myoviridae;g__Kisquattuordecimvirus;s__Burkholderia_virus_KS14	16079	63.4243	20.3089	9.1438	100	2188	0.77	1.02	12.32
PJsoil_metav_000000087429	unknown	1771	59.2885	7.4128	4.6794	100	88	0.28	0.37	0.5
PJsoil_metav_000000071580	unknown	2026	64.9556	12.6747	6.1072	100	176	0.49	0.65	0.99
PJsoil_metav_000000137110	unknown	1303	64.0829	6.7928	4.1297	98.3883	60	0.26	0.34	0.34
PJsoil_metav_000000067594	unknown	2106	52.8965	6.7512	3.301	100	95	0.25	0.34	0.53
PJsoil_metav_000000032348	k__Viruses;p__Prokaryotic_dsDNA_virus_sp._-_no_g_rank_-_no_f_rank_-_no_o_rank_-_no_c_rank_-_no_p_rank;c__Prokaryotic_dsDNA_virus_sp._-_no_g_rank_-_no_f_rank_-_no_o_rank_-_no_c_rank;o__Prokaryotic_dsDNA_virus_sp._-_no_g_rank_-_no_f_rank_-_no_o_rank;f__Prokaryotic_dsDNA_virus_sp._-_no_g_rank_-_no_f_rank;g__Prokaryotic_dsDNA_virus_sp._-_no_g_rank;s__Prokaryotic_dsDNA_virus_sp.	3493	69.5963	20.2894	11.2978	100	488	0.79	1.04	2.75
PJsoil_metav_000000119555	unknown	1429	63.191	11.6438	6.0107	100	120	0.47	0.63	0.68
PJsoil_metav_000000126816	k__Viruses;p__Uroviricota;c__Caudoviricetes;o__Caudovirales;f__Myoviridae;g__Rhizobium_phage_RHph_N17_-_no_g_rank;s__Rhizobium_phage_RHph_N17	1374	58.0058	11.2737	6.1137	100	103	0.42	0.56	0.58
PJsoil_metav_000000146644	unknown	1244	67.2026	8.4622	4.536	100	73	0.33	0.44	0.41
PJsoil_metav_000000021078	k__Viruses;p__Uroviricota;c__Caudoviricetes;o__Caudovirales;f__Siphoviridae	4693	66.6525	10.8185	4.6787	100	347	0.42	0.55	1.95
PJsoil_metav_000000146937	unknown	1242	40.3382	7.0201	2.9126	100	59	0.27	0.36	0.33
PJsoil_metav_000000052334	k__Viruses;p__Uroviricota;c__Caudoviricetes;o__Caudovirales	2510	59.2829	9.19	4.1912	100	154	0.35	0.46	0.87
PJsoil_metav_000000043184	unknown	2862	69.3222	20.7572	9.6513	100	405	0.8	1.06	2.28
PJsoil_metav_000000049660	unknown	2602	43.505	8.7452	4.6391	100	153	0.33	0.44	0.86
PJsoil_metav_000000042844	unknown	2876	67.2114	15.2163	7.618	99.5132	305	0.6	0.79	1.72
PJsoil_metav_000000000150	k__Viruses	69594	44.0584	22.9767	10.2468	100	10645	0.86	1.14	59.95
PJsoil_metav_000000017726	unknown	5292	48.5072	35.3195	11.1975	100	1256	1.34	1.77	7.07
PJsoil_metav_000000142570	unknown	1268	41.2461	8.9132	6.2458	100	75	0.33	0.44	0.42
PJsoil_metav_000000081738	k__Viruses;p__Uroviricota;c__Caudoviricetes;o__Caudovirales;f__Siphoviridae;g__Mycobacterium_phage_Dori_-_no_g_rank;s__Mycobacterium_phage_Dori	1852	64.0389	8.2073	3.4109	100	102	0.31	0.41	0.57
PJsoil_metav_000000096449	unknown	1656	58.1522	10.8611	6.5161	100	120	0.41	0.54	0.68
PJsoil_metav_000000050152	k__Viruses;p__Uroviricota;c__Caudoviricetes;o__Caudovirales;f__Myoviridae;g__Aeromonas_phage_CF8_-_no_g_rank;s__Aeromonas_phage_CF8	2584	68.5759	29.6204	13.2542	100	517	1.13	1.5	2.91
PJsoil_metav_000000043084	unknown	2866	54.2568	19.2847	8.7281	99.6162	370	0.73	0.97	2.08
PJsoil_metav_000000110580	unknown	1507	72.3291	16.0869	7.4404	100	164	0.61	0.81	0.92
PJsoil_metav_000000020127	unknown	4839	70.1178	11.5299	5.463	100	376	0.44	0.58	2.12
PJsoil_metav_000000043338	k__Viruses;p__Uroviricota;c__Caudoviricetes;o__Caudovirales;f__Siphoviridae;g__Doucettevirus;s__Propionibacterium_virus_Doucette	2855	67.1103	17.7737	9.0646	100	350	0.69	0.92	1.97
PJsoil_metav_000000008493	k__Viruses	8892	61.9996	276.491	35.529	100	16556	10.49	13.92	93.24
PJsoil_metav_000000030861	k__Viruses;p__Uroviricota;c__Caudoviricetes;o__Caudovirales;f__Siphoviridae;g__Cheoctovirus;s__Mycobacterium_virus_Tweety	3600	71.5833	9.2414	5.0271	100	225	0.35	0.47	1.27
PJsoil_metav_000000026877	k__Viruses;p__Uroviricota;c__Caudoviricetes;o__Caudovirales;f__Siphoviridae;g__Pipefishvirus;s__Mycobacterium_phage_Phlyer	3954	74.9874	22.1184	15.1445	100	683	0.97	1.29	3.85
PJsoil_metav_000000030067	k__Viruses;p__Prokaryotic_dsDNA_virus_sp._-_no_g_rank_-_no_f_rank_-_no_o_rank_-_no_c_rank_-_no_p_rank;c__Prokaryotic_dsDNA_virus_sp._-_no_g_rank_-_no_f_rank_-_no_o_rank_-_no_c_rank;o__Prokaryotic_dsDNA_virus_sp._-_no_g_rank_-_no_f_rank_-_no_o_rank;f__Prokaryotic_dsDNA_virus_sp._-_no_g_rank_-_no_f_rank;g__Prokaryotic_dsDNA_virus_sp._-_no_g_rank;s__Prokaryotic_dsDNA_virus_sp.	3664	58.1059	15.8302	9.676	100	400	0.61	0.82	2.25
PJsoil_metav_000000002065	k__Viruses	23650	53.7294	62.7033	16.4487	100	9902	2.36	3.13	55.76
PJsoil_metav_000000022737	unknown	4447	67.1464	31.4216	14.5874	100	955	1.21	1.61	5.38
PJsoil_metav_000000000527	k__Viruses	46487	37.2384	71.9709	16.7171	100	22269	2.7	3.58	125.41
PJsoil_metav_000000117635	k__Viruses;p__Prokaryotic_dsDNA_virus_sp._-_no_g_rank_-_no_f_rank_-_no_o_rank_-_no_c_rank_-_no_p_rank;c__Prokaryotic_dsDNA_virus_sp._-_no_g_rank_-_no_f_rank_-_no_o_rank_-_no_c_rank;o__Prokaryotic_dsDNA_virus_sp._-_no_g_rank_-_no_f_rank_-_no_o_rank;f__Prokaryotic_dsDNA_virus_sp._-_no_g_rank_-_no_f_rank;g__Prokaryotic_dsDNA_virus_sp._-_no_g_rank;s__Prokaryotic_dsDNA_virus_sp.	1445	60	12.5003	4.6175	100	125	0.49	0.65	0.7
PJsoil_metav_000000037368	k__Viruses;p__Prokaryotic_dsDNA_virus_sp._-_no_g_rank_-_no_f_rank_-_no_o_rank_-_no_c_rank_-_no_p_rank;c__Prokaryotic_dsDNA_virus_sp._-_no_g_rank_-_no_f_rank_-_no_o_rank_-_no_c_rank;o__Prokaryotic_dsDNA_virus_sp._-_no_g_rank_-_no_f_rank_-_no_o_rank;f__Prokaryotic_dsDNA_virus_sp._-_no_g_rank_-_no_f_rank;g__Prokaryotic_dsDNA_virus_sp._-_no_g_rank;s__Prokaryotic_dsDNA_virus_sp.	3161	61.8792	41.0266	15.2151	100	873	1.56	2.07	4.92
PJsoil_metav_000000109023	unknown	1522	60.1183	8.2438	5.3792	99.8686	86	0.32	0.42	0.48
PJsoil_metav_000000019032	unknown	5035	44.1708	8.9122	4.0969	100	298	0.33	0.44	1.68
PJsoil_metav_000000020852	unknown	4726	35.3576	11.1102	5.5016	100	349	0.42	0.55	1.97
PJsoil_metav_000000001150	k__Viruses;p__Uroviricota;c__Caudoviricetes;o__Caudovirales;f__Siphoviridae	33517	65.7607	172.425	34.6804	100	39073	6.57	8.72	220.04
PJsoil_metav_000000058268	unknown	2333	38.4912	25.1693	7.4965	100	396	0.96	1.27	2.23
PJsoil_metav_000000044098	unknown	2821	65.1188	9.8515	5.7175	100	192	0.38	0.51	1.08
PJsoil_metav_000000007769	k__Viruses;p__Uroviricota;c__Caudoviricetes;o__Caudovirales;f__Podoviridae	9478	66.9762	10.1282	4.996	100	644	0.38	0.51	3.63
PJsoil_metav_000000043036	unknown	2868	64.0516	15.7674	5.8543	100	319	0.63	0.83	1.8
PJsoil_metav_000000008269	unknown	9062	57.2721	13.9518	6.4183	100	843	0.52	0.7	4.75
PJsoil_metav_000000112291	k__Viruses;p__Uroviricota;c__Caudoviricetes;o__Caudovirales	1491	53.6553	11.1791	5.2724	100	111	0.42	0.56	0.63
PJsoil_metav_000000076102	unknown	1943	66.2892	15.7782	6.2953	100	211	0.61	0.81	1.19
PJsoil_metav_000000000156	k__Viruses	68708	42.9499	20.6112	12.8811	100	9433	0.77	1.03	53.12
PJsoil_metav_000000009017	unknown	8523	66.9952	24.0372	34.9056	100	1369	0.9	1.2	7.71
PJsoil_metav_000000019658	unknown	4926	55.1563	28.325	10.255	100	946	1.08	1.44	5.33
PJsoil_metav_000000175477	unknown	1102	50.9074	6.1733	4.3981	100	46	0.24	0.31	0.26
PJsoil_metav_000000049530	k__Viruses;p__Uroviricota;c__Caudoviricetes;o__Caudovirales;f__Siphoviridae;g__Arthrobacter_phage_Hestia_-_no_g_rank;s__Arthrobacter_phage_Hestia	2606	65.9248	20.2713	7.8627	100	363	0.78	1.04	2.04
PJsoil_metav_000000108279	unknown	1529	72.2695	21.3264	8.3199	100	223	0.82	1.09	1.26
PJsoil_metav_000000060287	unknown	2279	60.2896	13.8732	7.4833	100	215	0.53	0.71	1.21
PJsoil_metav_000000015820	unknown	5736	72.2629	13.0708	6.2666	100	508	0.5	0.66	2.86
PJsoil_metav_000000008376	k__Viruses;p__Uroviricota;c__Caudoviricetes;o__Caudovirales	8987	52.142	18.8851	7.9502	100	1135	0.71	0.94	6.39
PJsoil_metav_000000058557	unknown	2326	29.8796	9.7193	5.4816	100	157	0.38	0.5	0.88
PJsoil_metav_000000039930	k__Viruses;p__Uroviricota;c__Caudoviricetes;o__Caudovirales;f__Myoviridae	3017	64.3354	15.2267	7.3118	99.9669	316	0.59	0.78	1.78
PJsoil_metav_000000043840	k__Viruses;p__Uroviricota;c__Caudoviricetes;o__Caudovirales;f__Siphoviridae;g__Pepyhexavirus;s__Rhodococcus_virus_Poco6	2832	50.5297	24.9714	9.6509	100	479	0.95	1.26	2.7
PJsoil_metav_000000005749	k__Viruses;p__Uroviricota;c__Caudoviricetes;o__Caudovirales;f__Siphoviridae	11738	55.4013	42.6304	14.2085	100	3346	1.61	2.13	18.84
PJsoil_metav_000000101450	unknown	1601	47.4079	4.9856	2.5973	100	53	0.19	0.25	0.3
PJsoil_metav_000000013283	unknown	6476	63.3416	43.79	12.9536	100	1921	1.67	2.22	10.82
PJsoil_metav_000000050686	k__Viruses;p__Uroviricota;c__Caudoviricetes;o__Caudovirales;f__Myoviridae;g__Donellivirus;s__Bacillus_virus_G	2566	49.5323	9.6216	5.2029	99.4544	167	0.37	0.49	0.94
PJsoil_metav_000000149413	unknown	1228	58.3062	7.4723	4.1347	100	61	0.28	0.37	0.34
PJsoil_metav_000000110545	unknown	1508	62.6658	6.0882	5.1275	100	61	0.23	0.3	0.34
PJsoil_metav_000000005072	unknown	12794	56.7063	36.2423	12.525	100	3124	1.38	1.83	17.59
PJsoil_metav_000000012518	unknown	6762	71.0884	25.8941	13.8492	100	1212	1.01	1.34	6.83
PJsoil_metav_000000008830	k__Viruses	8655	42.2299	16.7918	6.5324	100	968	0.63	0.84	5.45
PJsoil_metav_000000098399	unknown	1634	70.6242	9.3042	5.5508	100	104	0.36	0.48	0.59
PJsoil_metav_000000003344	unknown	17098	55.6673	42.2197	13.7201	100	4838	1.59	2.12	27.25
PJsoil_metav_000000038112	unknown	3119	64.604	13.4482	7.4967	100	283	0.51	0.68	1.59
PJsoil_metav_000000139189	k__Viruses;p__Uroviricota;c__Caudoviricetes;o__Caudovirales;f__Siphoviridae;g__Bronvirus;s__Mycobacterium_phage_Whirlwind	1289	66.8735	13.6649	6.8858	100	121	0.53	0.7	0.68
PJsoil_metav_000000010913	k__Viruses;p__Uroviricota;c__Caudoviricetes;o__Caudovirales;f__Myoviridae;g__Bellamyvirus;s__Bellamyvirus_sp.	7440	47.8091	21.6078	8.1936	100	1084	0.82	1.09	6.1
PJsoil_metav_000000136804	k__Viruses;p__Uroviricota;c__Caudoviricetes;o__Caudovirales;f__Siphoviridae;g__Stanholtvirus;s__Burkholderia_virus_phi1026b	1304	60.1227	65.681	32.4712	100	599	2.59	3.44	3.37
PJsoil_metav_000000051621	k__Viruses;p__Prokaryotic_dsDNA_virus_sp._-_no_g_rank_-_no_f_rank_-_no_o_rank_-_no_c_rank_-_no_p_rank;c__Prokaryotic_dsDNA_virus_sp._-_no_g_rank_-_no_f_rank_-_no_o_rank_-_no_c_rank;o__Prokaryotic_dsDNA_virus_sp._-_no_g_rank_-_no_f_rank_-_no_o_rank;f__Prokaryotic_dsDNA_virus_sp._-_no_g_rank_-_no_f_rank;g__Prokaryotic_dsDNA_virus_sp._-_no_g_rank;s__Prokaryotic_dsDNA_virus_sp.	2533	64.0347	7.2013	3.948	98.6972	126	0.28	0.37	0.71
PJsoil_metav_000000023535	k__Viruses;p__Uroviricota;c__Caudoviricetes;o__Caudovirales;f__Siphoviridae	4338	67.9345	20.3518	8.2157	100	608	0.79	1.05	3.42
PJsoil_metav_000000082954	k__Viruses;p__Uroviricota;c__Caudoviricetes;o__Caudovirales;f__Siphoviridae	1834	59.8691	9.8762	5.954	100	121	0.37	0.49	0.68
PJsoil_metav_000000017229	k__Viruses;p__Uroviricota;c__Caudoviricetes;o__Caudovirales;f__Siphoviridae;g__Papyrusvirus;s__Mycobacterium_virus_Send513	5398	68.7106	29.1121	9.2439	100	1055	1.1	1.46	5.94
PJsoil_metav_000000119780	unknown	1427	65.0315	21.939	10.1368	100	215	0.85	1.13	1.21
PJsoil_metav_000000073447	k__Viruses;p__Uroviricota;c__Caudoviricetes;o__Caudovirales;f__Siphoviridae;g__Septimatrevirus;s__Pseudomonas_phage_PaMx42	1991	39.4776	5.5977	2.7364	100	74	0.21	0.28	0.42
PJsoil_metav_000000080475	unknown	1872	44.3376	6.1074	2.9202	100	79	0.24	0.32	0.44
PJsoil_metav_000000011965	k__Viruses;p__Prokaryotic_dsDNA_virus_sp._-_no_g_rank_-_no_f_rank_-_no_o_rank_-_no_c_rank_-_no_p_rank;c__Prokaryotic_dsDNA_virus_sp._-_no_g_rank_-_no_f_rank_-_no_o_rank_-_no_c_rank;o__Prokaryotic_dsDNA_virus_sp._-_no_g_rank_-_no_f_rank_-_no_o_rank;f__Prokaryotic_dsDNA_virus_sp._-_no_g_rank_-_no_f_rank;g__Prokaryotic_dsDNA_virus_sp._-_no_g_rank;s__Prokaryotic_dsDNA_virus_sp.	6991	61.6078	11.7229	6.6475	100	551	0.44	0.59	3.1
PJsoil_metav_000000088533	unknown	1755	60.057	15.0422	8.683	100	187	0.6	0.8	1.05
PJsoil_metav_000000002627	unknown	20092	54.6984	18.9407	9.0309	100	2562	0.72	0.95	14.43
PJsoil_metav_000000000701	k__Viruses	42144	58.5208	724.097	239.51	100	203984	27.26	36.2	1148.75
PJsoil_metav_000000063167	unknown	2208	51.1322	6.8401	3.5386	97.5091	101	0.26	0.34	0.57
PJsoil_metav_000000025918	k__Viruses;p__Prokaryotic_dsDNA_virus_sp._-_no_g_rank_-_no_f_rank_-_no_o_rank_-_no_c_rank_-_no_p_rank;c__Prokaryotic_dsDNA_virus_sp._-_no_g_rank_-_no_f_rank_-_no_o_rank_-_no_c_rank;o__Prokaryotic_dsDNA_virus_sp._-_no_g_rank_-_no_f_rank_-_no_o_rank;f__Prokaryotic_dsDNA_virus_sp._-_no_g_rank_-_no_f_rank;g__Prokaryotic_dsDNA_virus_sp._-_no_g_rank;s__Prokaryotic_dsDNA_virus_sp.	4055	56.1282	9.9783	5.3384	100	274	0.38	0.51	1.54
PJsoil_metav_000000044302	unknown	2812	64.1536	9.3698	4.3725	100	181	0.36	0.48	1.02
PJsoil_metav_000000027183	unknown	3923	61.5855	14.1532	6.5663	100	375	0.54	0.71	2.11
PJsoil_metav_000000021632	unknown	4604	64.4005	10.9368	7.0671	100	336	0.41	0.55	1.89
PJsoil_metav_000000133770	k__Viruses;p__Uroviricota;c__Caudoviricetes;o__Caudovirales;f__Siphoviridae;g__Cheoctovirus;s__Mycobacterium_virus_Che8	1325	57.5094	6.3517	4.0258	97.5094	56	0.24	0.32	0.32
PJsoil_metav_000000012694	k__Viruses;p__Uroviricota;c__Caudoviricetes;o__Caudovirales;f__Siphoviridae;g__Sonalivirus;s__Arthrobacter_virus_Sonali	6697	66.0893	8.4825	4.3349	100	381	0.32	0.43	2.15
PJsoil_metav_000000071121	k__Viruses;p__Uroviricota;c__Caudoviricetes;o__Caudovirales;f__Siphoviridae;g__Rathayibacter_phage_NCPPB3778_-_no_g_rank;s__Rathayibacter_phage_NCPPB3778	2035	68.5504	5.0496	2.1882	100	69	0.19	0.25	0.39
PJsoil_metav_000000098879	unknown	1628	65.8477	10.2979	5.9547	100	113	0.39	0.52	0.64
PJsoil_metav_000000022804	unknown	4436	52.8179	316.925	396.434	100	9493	12.05	16	53.46
PJsoil_metav_000000025887	k__Viruses;p__Uroviricota;c__Caudoviricetes;o__Caudovirales	4057	49.1743	21.9021	11.6681	100	594	0.82	1.09	3.35
PJsoil_metav_000000136857	unknown	1304	64.5706	9.0989	5.0159	100	80	0.35	0.46	0.45
PJsoil_metav_000000022843	k__Viruses;p__Uroviricota;c__Caudoviricetes;o__Caudovirales;f__Podoviridae;g__Cellulophaga_phage_phi19:3_-_no_g_rank;s__Cellulophaga_phage_phi19:3	4430	39.0745	20.0223	7.6765	100	596	0.76	1.01	3.36
PJsoil_metav_000000063599	k__Viruses;p__Uroviricota;c__Caudoviricetes;o__Caudovirales;f__Siphoviridae;g__Pepyhexavirus;s__Rhodococcus_virus_Pepy6	2197	49.0669	11.8302	5.6886	100	174	0.45	0.59	0.98
PJsoil_metav_000000148583	unknown	1233	59.854	4.618	2.9976	100	40	0.18	0.24	0.23
PJsoil_metav_000000053060	unknown	2488	70.418	10.4783	5.3181	100	179	0.41	0.54	1.01
PJsoil_metav_000000089025	k__Viruses;p__Uroviricota;c__Caudoviricetes;o__Caudovirales;f__Siphoviridae;g__Nickievirus;s__Rhizobium_phage_V1VFA-S	1749	59.8056	8.8788	3.9452	100	107	0.34	0.46	0.6
PJsoil_metav_000000150508	unknown	1222	60.7201	6.4444	3.013	100	58	0.27	0.35	0.33
PJsoil_metav_000000067432	unknown	2110	56.4455	5.6692	3.9089	100	80	0.21	0.28	0.45
PJsoil_metav_000000062896	k__Viruses;p__Uroviricota;c__Caudoviricetes;o__Caudovirales;f__Myoviridae;g__Pseudomonas_phage_ventosus_-_no_g_rank;s__Pseudomonas_phage_ventosus	2214	60.7949	11.0687	5.3941	100	169	0.43	0.57	0.95
PJsoil_metav_000000014093	k__Viruses;p__Uroviricota;c__Caudoviricetes;o__Caudovirales;f__Siphoviridae;g__Gaiavirus;s__Mycobacterium_virus_Gaia	6213	64.8479	19.513	7.9431	100	819	0.74	0.99	4.61
PJsoil_metav_000000064104	unknown	2185	44.0275	6.3314	3.8713	100	92	0.24	0.31	0.52
PJsoil_metav_000000003197	unknown	17614	64.602	21.5922	8.525	100	2568	0.82	1.09	14.46
PJsoil_metav_000000001495	unknown	28897	55.3691	17.4741	7.2349	100	3367	0.66	0.87	18.96
PJsoil_metav_000000046168	k__Viruses;p__Uroviricota;c__Caudoviricetes;o__Caudovirales;f__Siphoviridae;g__Andrewvirus;s__Arthrobacter_virus_Andrew	2735	49.2505	13.1985	6.2231	100	242	0.5	0.66	1.36
PJsoil_metav_000000023869	unknown	4297	54.0144	6.9416	3.5657	100	199	0.26	0.35	1.12
PJsoil_metav_000000069941	unknown	2057	34.9538	8.492	4.5157	100	116	0.32	0.42	0.65
PJsoil_metav_000000073913	unknown	1982	72.1493	11.4692	5.4698	100	157	0.45	0.59	0.88
PJsoil_metav_000000001887	k__Viruses	25123	71.349	35.2487	14.8407	100	6024	1.35	1.79	33.92
PJsoil_metav_000000179059	unknown	1088	63.8787	4.6278	4.0582	97.9779	35	0.18	0.24	0.2
PJsoil_metav_000000058851	unknown	2318	68.4642	7.827	4.4163	100	124	0.3	0.4	0.7
PJsoil_metav_000000046839	unknown	2709	43.1155	5.4961	2.1116	100	99	0.21	0.27	0.56
PJsoil_metav_000000058779	k__Viruses;p__Uroviricota;c__Caudoviricetes;o__Caudovirales;f__Siphoviridae;g__Shapirovirus;s__Caulobacter_phage_Ccr2	2320	71.8966	9.3621	4.4036	100	150	0.36	0.48	0.84
PJsoil_metav_000000065655	k__Viruses;p__Prokaryotic_dsDNA_virus_sp._-_no_g_rank_-_no_f_rank_-_no_o_rank_-_no_c_rank_-_no_p_rank;c__Prokaryotic_dsDNA_virus_sp._-_no_g_rank_-_no_f_rank_-_no_o_rank_-_no_c_rank;o__Prokaryotic_dsDNA_virus_sp._-_no_g_rank_-_no_f_rank_-_no_o_rank;f__Prokaryotic_dsDNA_virus_sp._-_no_g_rank_-_no_f_rank;g__Prokaryotic_dsDNA_virus_sp._-_no_g_rank;s__Prokaryotic_dsDNA_virus_sp.	2147	59.1057	21.8528	9.9922	100	316	0.83	1.1	1.78
PJsoil_metav_000000034761	k__Viruses;p__Uroviricota;c__Caudoviricetes;o__Caudovirales;f__Siphoviridae;g__Bridgettevirus;s__Arthrobacter_virus_Judy	3322	65.1114	12.0728	6.3086	100	270	0.46	0.61	1.52
PJsoil_metav_000000019215	k__Viruses;p__Prokaryotic_dsDNA_virus_sp._-_no_g_rank_-_no_f_rank_-_no_o_rank_-_no_c_rank_-_no_p_rank;c__Prokaryotic_dsDNA_virus_sp._-_no_g_rank_-_no_f_rank_-_no_o_rank_-_no_c_rank;o__Prokaryotic_dsDNA_virus_sp._-_no_g_rank_-_no_f_rank_-_no_o_rank;f__Prokaryotic_dsDNA_virus_sp._-_no_g_rank_-_no_f_rank;g__Prokaryotic_dsDNA_virus_sp._-_no_g_rank;s__Prokaryotic_dsDNA_virus_sp.	5002	66.2935	8.2061	4.5534	99.8001	279	0.31	0.42	1.57
PJsoil_metav_000000181309	unknown	1079	48.9342	4.1779	2.487	100	30	0.16	0.21	0.17
PJsoil_metav_000000054912	unknown	2431	67.7088	8.9214	4.4895	100	145	0.34	0.45	0.82
PJsoil_metav_000000039306	k__Viruses;p__Uroviricota;c__Caudoviricetes;o__Caudovirales;f__Siphoviridae;g__uncultured_Mediterranean_phage_uvMED_-_no_g_rank;s__uncultured_Mediterranean_phage_uvMED	3050	46.623	10.1154	5.2442	98.918	207	0.38	0.51	1.17
PJsoil_metav_000000000718	k__Viruses	41694	62.4167	19.8546	8.6595	100	5538	0.75	0.99	31.19
PJsoil_metav_000000016077	k__Viruses;p__Uroviricota;c__Caudoviricetes;o__Caudovirales;f__Siphoviridae	5672	61.1425	18.7325	14.0632	100	720	0.71	0.95	4.05
PJsoil_metav_000000003059	k__Viruses;p__Uroviricota;c__Caudoviricetes;o__Caudovirales;f__Siphoviridae	18120	67.3179	22.073	7.6151	100	2725	0.85	1.12	15.35
PJsoil_metav_000000072718	unknown	2004	56.7365	8.3767	4.1562	100	112	0.31	0.42	0.63
PJsoil_metav_000000071804	unknown	2021	65.809	20.3701	8.6665	100	288	0.8	1.07	1.62
PJsoil_metav_000000126829	unknown	1374	65.1383	10.1092	4.8276	100	94	0.39	0.51	0.53
PJsoil_metav_000000085421	unknown	1798	45.495	10.7353	5.9975	99.6107	129	0.4	0.54	0.73
PJsoil_metav_000000042231	unknown	2906	49.0021	7.0757	3.7457	100	139	0.27	0.36	0.78
PJsoil_metav_000000152049	unknown	1214	65.6507	5.2084	3.362	100	42	0.19	0.26	0.24
PJsoil_metav_000000022265	k__Viruses	4508	38.598	11.7633	5.7674	100	358	0.45	0.59	2.02
PJsoil_metav_000000070942	k__Viruses;p__Uroviricota;c__Caudoviricetes;o__Caudovirales;f__Siphoviridae	2038	62.7085	6.1119	3.6311	100	83	0.23	0.3	0.47
PJsoil_metav_000000012192	k__Viruses;p__Uroviricota;c__Caudoviricetes;o__Caudovirales;f__Siphoviridae	6892	71.7499	98.193	20.2528	100	4675	3.82	5.07	26.33
PJsoil_metav_000000117335	unknown	1448	39.779	7.2659	3.6041	100	71	0.28	0.37	0.4
PJsoil_metav_000000023892	k__Viruses;p__Uroviricota;c__Caudoviricetes;o__Caudovirales;f__Siphoviridae;g__Fromanvirus;s__Mycobacterium_virus_L5	4292	46.5983	10.7388	5.7414	100	312	0.41	0.54	1.76
PJsoil_metav_000000027510	k__Viruses	3894	66.3328	10.2938	4.6493	100	270	0.39	0.52	1.52
PJsoil_metav_000000003765	k__Viruses;p__Uroviricota;c__Caudoviricetes;o__Caudovirales	15705	63.3301	21.145	7.6617	100	2229	0.8	1.06	12.55
PJsoil_metav_000000100543	k__Viruses;p__Uroviricota;c__Caudoviricetes;o__Caudovirales;f__Myoviridae;g__Rhodococcus_phage_E3_-_no_g_rank;s__Rhodococcus_phage_E3	1611	66.4184	6.0329	2.7175	100	67	0.23	0.31	0.38
PJsoil_metav_000000076160	k__Viruses;p__Prokaryotic_dsDNA_virus_sp._-_no_g_rank_-_no_f_rank_-_no_o_rank_-_no_c_rank_-_no_p_rank;c__Prokaryotic_dsDNA_virus_sp._-_no_g_rank_-_no_f_rank_-_no_o_rank_-_no_c_rank;o__Prokaryotic_dsDNA_virus_sp._-_no_g_rank_-_no_f_rank_-_no_o_rank;f__Prokaryotic_dsDNA_virus_sp._-_no_g_rank_-_no_f_rank;g__Prokaryotic_dsDNA_virus_sp._-_no_g_rank;s__Prokaryotic_dsDNA_virus_sp.	1942	66.0659	44.7724	32.1298	100	602	1.75	2.32	3.39
PJsoil_metav_000000104014	k__Viruses;p__Uroviricota;c__Caudoviricetes;o__Caudovirales	1573	61.8563	5.0795	3.5136	98.7285	55	0.2	0.26	0.31
PJsoil_metav_000000109607	unknown	1516	31.9261	9.5336	4.5142	100	97	0.36	0.48	0.55
PJsoil_metav_000000075824	unknown	1948	72.3306	16.7485	4.7445	100	228	0.66	0.88	1.28
PJsoil_metav_000000135371	unknown	1314	70.0152	8.4201	4.0131	100	74	0.32	0.42	0.42
PJsoil_metav_000000059958	unknown	2288	57.1241	11.7933	5.9172	100	194	0.48	0.63	1.09
PJsoil_metav_000000029899	k__Viruses;p__Uroviricota;c__Caudoviricetes;o__Caudovirales;f__Myoviridae;g__Vibrio_phage_Va_PF430-3_p42_-_no_g_rank;s__Vibrio_phage_Va_PF430-3_p42	3678	40.9462	6.1765	3.1729	100	151	0.23	0.31	0.85
PJsoil_metav_000000084172	unknown	1816	60.4626	8.9956	4.8967	100	111	0.34	0.46	0.63
PJsoil_metav_000000182509	unknown	1074	60.8939	6.5782	3.8435	99.0689	52	0.27	0.36	0.29
PJsoil_metav_000000031984	k__Viruses;p__Uroviricota;c__Caudoviricetes;o__Caudovirales	3518	66.5719	12.614	6.003	100	299	0.48	0.64	1.68
PJsoil_metav_000000079597	k__Viruses;p__Uroviricota;c__Caudoviricetes;o__Caudovirales;f__Siphoviridae;g__Tankvirus;s__Arthrobacter_virus_Tank	1885	65.4642	17.1867	8.8993	100	221	0.66	0.88	1.24
PJsoil_metav_000000150419	unknown	1222	69.8854	13.135	7.147	100	112	0.52	0.69	0.63
PJsoil_metav_000000060498	k__Viruses	2274	37.7748	30.6865	10.5771	100	473	1.17	1.56	2.66
PJsoil_metav_000000003930	unknown	15236	67.0911	153	23.0663	100	15626	5.78	7.67	88
PJsoil_metav_000000014369	unknown	6123	64.6252	20.238	9.5201	100	835	0.77	1.02	4.7
PJsoil_metav_000000017320	k__Viruses	5381	40.6058	17.5432	7.7532	100	633	0.66	0.88	3.56
PJsoil_metav_000000178271	k__Viruses;p__Uroviricota;c__Caudoviricetes;o__Caudovirales;f__Myoviridae;g__Ochrobactrum_phage_vB_OspM_OC_-_no_g_rank;s__Ochrobactrum_phage_vB_OspM_OC	1091	62.4198	6.2181	3.4295	100	47	0.24	0.32	0.26
PJsoil_metav_000000005783	unknown	11695	60.6584	56.8451	19.6006	100	4457	2.15	2.85	25.1
PJsoil_metav_000000186935	unknown	1057	61.1164	6.2308	4.2819	100	45	0.24	0.32	0.25
PJsoil_metav_000000101353	unknown	1602	58.8015	9.0356	4.6977	98.9388	102	0.36	0.48	0.57
PJsoil_metav_000000048432	k__Viruses;p__Uroviricota;c__Caudoviricetes;o__Caudovirales;f__Siphoviridae;g__Bridgettevirus;s__Arthrobacter_virus_Constance	2647	69.7015	16.6558	8.5625	100	310	0.66	0.88	1.75
PJsoil_metav_000000130038	unknown	1350	69.6296	9.5874	4.6843	100	91	0.38	0.5	0.51
PJsoil_metav_000000056703	unknown	2377	63.3572	13.7421	7.3527	100	220	0.52	0.69	1.24
PJsoil_metav_000000059039	unknown	2312	54.628	14.8646	11.0845	100	235	0.57	0.76	1.32
PJsoil_metav_000000019599	k__Viruses;p__Uroviricota;c__Caudoviricetes;o__Caudovirales;f__Myoviridae;g__Xanthomonas_phage_Xoo-sp13_-_no_g_rank;s__Xanthomonas_phage_Xoo-sp13	4936	62.4595	22.673	9.873	100	753	0.86	1.14	4.24
PJsoil_metav_000000097535	unknown	1644	68.674	6.0036	4.1138	100	68	0.23	0.31	0.38
PJsoil_metav_000000111276	unknown	1501	69.6869	7.2112	3.5052	100	73	0.27	0.36	0.41
PJsoil_metav_000000045024	unknown	2782	59.9569	10.0766	5.7625	100	190	0.38	0.51	1.07
PJsoil_metav_000000112636	unknown	1488	55.578	7.3925	3.1532	100	73	0.28	0.37	0.41
PJsoil_metav_000000016560	k__Viruses;p__Uroviricota;c__Caudoviricetes;o__Caudovirales;f__Siphoviridae;g__uncultured_Mediterranean_phage_uvMED_-_no_g_rank;s__uncultured_Mediterranean_phage_uvMED	5554	59.3626	48.5041	27.8701	100	1859	1.88	2.5	10.47
PJsoil_metav_000000025413	k__Viruses;p__Uroviricota;c__Caudoviricetes;o__Caudovirales;f__Siphoviridae;g__uncultured_Mediterranean_phage_uvMED_-_no_g_rank;s__uncultured_Mediterranean_phage_uvMED	4111	58.8908	17.6344	11.4133	100	488	0.67	0.89	2.75
PJsoil_metav_000000176791	unknown	1096	61.1314	104.769	35.7998	100	783	4.02	5.34	4.41
PJsoil_metav_000000110897	unknown	1504	67.7527	20.0073	10.9727	100	208	0.78	1.03	1.17
PJsoil_metav_000000021838	unknown	4573	60.0262	10.4454	5.0945	99.7813	321	0.4	0.52	1.81
PJsoil_metav_000000005462	unknown	12172	48.4801	16.5831	7.5369	100	1351	0.63	0.83	7.61
PJsoil_metav_000000009305	k__Viruses;p__Uroviricota;c__Caudoviricetes;o__Caudovirales;f__Siphoviridae	8329	51.0265	18.4349	13.2712	100	1027	0.69	0.92	5.78
PJsoil_metav_000000000169	k__Viruses	67166	64.5341	156.642	61.8406	100	70437	5.91	7.84	396.67
PJsoil_metav_000000041005	unknown	2964	73.1781	18.1916	6.7346	100	377	0.72	0.95	2.12
PJsoil_metav_000000125298	k__Viruses;p__Uroviricota;c__Caudoviricetes;o__Caudovirales;f__Siphoviridae;g__Weaselvirus;s__Rhodococcus_virus_Weasel	1385	66.8592	16.3444	7.8583	100	155	0.63	0.84	0.87
PJsoil_metav_000000006050	unknown	11333	67.5373	102.975	21.1932	100	7866	3.91	5.19	44.3
PJsoil_metav_000000050301	k__Viruses;p__Uroviricota;c__Caudoviricetes;o__Caudovirales;f__Siphoviridae;g__Fromanvirus;s__Mycobacterium_phage_Chy5	2579	70.4149	15.5766	5.9172	100	274	0.6	0.79	1.54
PJsoil_metav_000000067138	unknown	2115	41.2293	8.1489	4.4695	98.2979	115	0.31	0.41	0.65
[truncated: 73,066 more rows]
