# Supplementary material for: Experimental evidence for the impact of soil viruses on carbon cycling during surface plant litter decomposition
Source: ISME Commun. 2022 Mar 16;2:24. doi: 10.1038/s43705-022-00109-4 (PMC9723558; doi:10.1038/s43705-022-00109-4)
Supplement: Supplementary file 3 — Table S3 [file 43705_2022_109_MOESM3_ESM.xlsx]

## Sheet: Sheet1
Table S3. Permanova statistical results for impact of treatment (no added virus, +killed-virus, no added virus) on bacterial and fungal community composition in the PJ and SF microcosms. Statistics were run separately across the PJ and SF communities because we expected these communities to differ and we wanted to focus on treatment effects observed within each community.
a) PJ microcosms- Bacterial composition
	Df	SumsOfSqs	MeanSqs	F.Model	R2	Pr(>F)
Treatment	2	0.94908	0.47454	4.4431	0.59694	0.016	*
Residuals	6	0.64082	0.1068		0.40306
Total	8	1.58989			1
b) PJ microcosms- Fungal composition
	Df	SumsOfSqs	MeanSqs	F.Model	R2	Pr(>F)
Treatment	2	1.3453	0.67266	2.0547	0.40649	0.019	*
Residuals	6	1.9643	0.32738		0.59351
Total	8	3.3096			1
a) SF microcosms- Bacterial composition
	Df	SumsOfSqs	MeanSqs	F.Model	R2	Pr(>F)
Treatment	2	0.83447	0.41724	3.1105	0.50904	0.019	*
Residuals	6	0.80483	0.13414		0.49096
Total	8	1.63931			1
b) SF microcosms- Fungal composition
	Df	SumsOfSqs	MeanSqs	F.Model	R2	Pr(>F)
Treatment	2	0.2769	0.138451	3.5743	0.58843	0.029	*
Residuals	5	0.19368	0.038735		0.41157
Total	7	0.47058			1
