# Supplementary material for: Experimental evidence for the impact of soil viruses on carbon cycling during surface plant litter decomposition
Source: ISME Commun. 2022 Mar 16;2:24. doi: 10.1038/s43705-022-00109-4 (PMC9723558; doi:10.1038/s43705-022-00109-4)
Supplement: Supplementary file 4 — Table S4 [file 43705_2022_109_MOESM4_ESM.xlsx]

## Sheet: Sheet1
Table S4. Mean relative abundance of taxa that were significantly different (p<0.05) across treatments per indicator species analysis
Microcosm	OTU	Treatment	Mean Proportion	SE	Domain	V1	Phylum	V2	Class	V3	Order	V4	Family	V5	Genus	V6	Species	V7	Comparison
PJ	OTU19	Phage	0.00366724	0.000376939	Bacteria	1	Actinobacteria	1	Actinobacteria	1	Micrococcales	1	Cellulomonadaceae	1	Cellulomonas	1			control vs (added virus, killed virus)
PJ	OTU19	Control	0.0197439	0.00668408	Bacteria	1	Actinobacteria	1	Actinobacteria	1	Micrococcales	1	Cellulomonadaceae	1	Cellulomonas	1			control vs (added virus, killed virus)
PJ	OTU19	Killed	0.00121197	0.000743503	Bacteria	1	Actinobacteria	1	Actinobacteria	1	Micrococcales	1	Cellulomonadaceae	1	Cellulomonas	1			control vs (added virus, killed virus)
PJ	OTU105	Control	0.000730422	0.000163618	Bacteria	1	Actinobacteria	1	Actinobacteria	1	Propionibacteriales	1	Nocardioidaceae	1	Nocardioides	0.97			control vs (added virus, killed virus)
PJ	OTU105	Killed	0	0	Bacteria	1	Actinobacteria	1	Actinobacteria	1	Propionibacteriales	1	Nocardioidaceae	1	Nocardioides	0.97			control vs (added virus, killed virus)
PJ	OTU105	Phage	0	0	Bacteria	1	Actinobacteria	1	Actinobacteria	1	Propionibacteriales	1	Nocardioidaceae	1	Nocardioides	0.97			control vs (added virus, killed virus)
PJ	OTU26	Control	0.0106557	0.0045368	Bacteria	1	Bacteroidetes	1	Chitinophagia	1	Chitinophagales	1	Chitinophagaceae	1	Chitinophaga	1			control vs (added virus, killed virus)
PJ	OTU26	Phage	0	0	Bacteria	1	Bacteroidetes	1	Chitinophagia	1	Chitinophagales	1	Chitinophagaceae	1	Chitinophaga	1			control vs (added virus, killed virus)
PJ	OTU26	Killed	0	0	Bacteria	1	Bacteroidetes	1	Chitinophagia	1	Chitinophagales	1	Chitinophagaceae	1	Chitinophaga	1			control vs (added virus, killed virus)
PJ	OTU97	Control	0.00160584	0.000363584	Bacteria	1	Bacteroidetes	1	Chitinophagia	1	Chitinophagales	1	Chitinophagaceae	1	Flavitalea	0.27			control vs (added virus, killed virus)
PJ	OTU97	Killed	0	0	Bacteria	1	Bacteroidetes	1	Chitinophagia	1	Chitinophagales	1	Chitinophagaceae	1	Flavitalea	0.27			control vs (added virus, killed virus)
PJ	OTU97	Phage	0.000162285	0.000162285	Bacteria	1	Bacteroidetes	1	Chitinophagia	1	Chitinophagales	1	Chitinophagaceae	1	Flavitalea	0.27			control vs (added virus, killed virus)
PJ	OTU28	Control	0.00597609	0.00311037	Bacteria	1	Bacteroidetes	1	Chitinophagia	1	Chitinophagales	1	Chitinophagaceae	1	Taibaiella	1			control vs (added virus, killed virus)
PJ	OTU28	Phage	0	0	Bacteria	1	Bacteroidetes	1	Chitinophagia	1	Chitinophagales	1	Chitinophagaceae	1	Taibaiella	1			control vs (added virus, killed virus)
PJ	OTU28	Killed	0	0	Bacteria	1	Bacteroidetes	1	Chitinophagia	1	Chitinophagales	1	Chitinophagaceae	1	Taibaiella	1			control vs (added virus, killed virus)
PJ	OTU55	Phage	0	0	Bacteria	1	Bacteroidetes	1	Flavobacteriia	1	Flavobacteriales	1	Flavobacteriaceae	1	Flavobacterium	1			control vs (added virus, killed virus)
PJ	OTU55	Killed	0	0	Bacteria	1	Bacteroidetes	1	Flavobacteriia	1	Flavobacteriales	1	Flavobacteriaceae	1	Flavobacterium	1			control vs (added virus, killed virus)
PJ	OTU55	Control	0.00757225	0.00266044	Bacteria	1	Bacteroidetes	1	Flavobacteriia	1	Flavobacteriales	1	Flavobacteriaceae	1	Flavobacterium	1			control vs (added virus, killed virus)
PJ	OTU59	Killed	0	0	Bacteria	1	Bacteroidetes	1	Flavobacteriia	1	Flavobacteriales	1	Flavobacteriaceae	1	Flavobacterium	1			control vs (added virus, killed virus)
PJ	OTU59	Phage	0	0	Bacteria	1	Bacteroidetes	1	Flavobacteriia	1	Flavobacteriales	1	Flavobacteriaceae	1	Flavobacterium	1			control vs (added virus, killed virus)
PJ	OTU59	Control	0.00587135	0.00187946	Bacteria	1	Bacteroidetes	1	Flavobacteriia	1	Flavobacteriales	1	Flavobacteriaceae	1	Flavobacterium	1			control vs (added virus, killed virus)
PJ	OTU75	Control	0.00996701	0.00231965	Bacteria	1	Bacteroidetes	1	Flavobacteriia	1	Flavobacteriales	1	Flavobacteriaceae	1	Flavobacterium	1			control vs (added virus, killed virus)
PJ	OTU75	Phage	0	0	Bacteria	1	Bacteroidetes	1	Flavobacteriia	1	Flavobacteriales	1	Flavobacteriaceae	1	Flavobacterium	1			control vs (added virus, killed virus)
PJ	OTU75	Killed	0	0	Bacteria	1	Bacteroidetes	1	Flavobacteriia	1	Flavobacteriales	1	Flavobacteriaceae	1	Flavobacterium	1			control vs (added virus, killed virus)
PJ	OTU13	Killed	0.000332765	0.000185453	Bacteria	1	Bacteroidetes	1	Sphingobacteriia	1	Sphingobacteriales	1	Sphingobacteriaceae	1	Pedobacter	0.93			control vs (added virus, killed virus)
PJ	OTU13	Phage	0.0130484	0.00193123	Bacteria	1	Bacteroidetes	1	Sphingobacteriia	1	Sphingobacteriales	1	Sphingobacteriaceae	1	Pedobacter	0.93			control vs (added virus, killed virus)
PJ	OTU13	Control	0.0746767	0.0372449	Bacteria	1	Bacteroidetes	1	Sphingobacteriia	1	Sphingobacteriales	1	Sphingobacteriaceae	1	Pedobacter	0.93			control vs (added virus, killed virus)
PJ	OTU8	Phage	0	0	Bacteria	1	Bacteroidetes	1	Sphingobacteriia	1	Sphingobacteriales	1	Sphingobacteriaceae	1	Pedobacter	1			control vs (added virus, killed virus)
PJ	OTU8	Killed	0	0	Bacteria	1	Bacteroidetes	1	Sphingobacteriia	1	Sphingobacteriales	1	Sphingobacteriaceae	1	Pedobacter	1			control vs (added virus, killed virus)
PJ	OTU8	Control	0.0205356	0.00145933	Bacteria	1	Bacteroidetes	1	Sphingobacteriia	1	Sphingobacteriales	1	Sphingobacteriaceae	1	Pedobacter	1			control vs (added virus, killed virus)
PJ	OTU50	Control	0.00965707	0.00432248	Bacteria	1	Proteobacteria	1	Alphaproteobacteria	1	Caulobacterales	1	Caulobacteraceae	1	Asticcacaulis	0.93			control vs (added virus, killed virus)
PJ	OTU50	Killed	0	0	Bacteria	1	Proteobacteria	1	Alphaproteobacteria	1	Caulobacterales	1	Caulobacteraceae	1	Asticcacaulis	0.93			control vs (added virus, killed virus)
PJ	OTU50	Phage	0	0	Bacteria	1	Proteobacteria	1	Alphaproteobacteria	1	Caulobacterales	1	Caulobacteraceae	1	Asticcacaulis	0.93			control vs (added virus, killed virus)
PJ	OTU37	Control	0.0128524	0.0044908	Bacteria	1	Proteobacteria	1	Alphaproteobacteria	1	Caulobacterales	1	Caulobacteraceae	1	Caulobacter	1			control vs (added virus, killed virus)
PJ	OTU37	Killed	0	0	Bacteria	1	Proteobacteria	1	Alphaproteobacteria	1	Caulobacterales	1	Caulobacteraceae	1	Caulobacter	1			control vs (added virus, killed virus)
PJ	OTU37	Phage	0	0	Bacteria	1	Proteobacteria	1	Alphaproteobacteria	1	Caulobacterales	1	Caulobacteraceae	1	Caulobacter	1			control vs (added virus, killed virus)
PJ	OTU70	Killed	0.00011909	0.00011909	Bacteria	1	Proteobacteria	1	Alphaproteobacteria	1	Rhizobiales	1	Boseaceae	1	Bosea	1			control vs (added virus, killed virus)
PJ	OTU70	Control	0.00305736	0.00105289	Bacteria	1	Proteobacteria	1	Alphaproteobacteria	1	Rhizobiales	1	Boseaceae	1	Bosea	1			control vs (added virus, killed virus)
PJ	OTU70	Phage	5.41e-05	5.41e-05	Bacteria	1	Proteobacteria	1	Alphaproteobacteria	1	Rhizobiales	1	Boseaceae	1	Bosea	1			control vs (added virus, killed virus)
PJ	OTU89	Control	0.00248815	0.00104913	Bacteria	1	Proteobacteria	1	Alphaproteobacteria	1	Rhizobiales	1	Bradyrhizobiaceae	1	Afipia	0.93			control vs (added virus, killed virus)
PJ	OTU89	Killed	0	0	Bacteria	1	Proteobacteria	1	Alphaproteobacteria	1	Rhizobiales	1	Bradyrhizobiaceae	1	Afipia	0.93			control vs (added virus, killed virus)
PJ	OTU89	Phage	0	0	Bacteria	1	Proteobacteria	1	Alphaproteobacteria	1	Rhizobiales	1	Bradyrhizobiaceae	1	Afipia	0.93			control vs (added virus, killed virus)
PJ	OTU160	Control	0.00106799	0.000401155	Bacteria	1	Proteobacteria	1	Alphaproteobacteria	1	Rhizobiales	1	Bradyrhizobiaceae	1	Rhodopseudomonas	0.64			control vs (added virus, killed virus)
PJ	OTU160	Killed	0	0	Bacteria	1	Proteobacteria	1	Alphaproteobacteria	1	Rhizobiales	1	Bradyrhizobiaceae	1	Rhodopseudomonas	0.64			control vs (added virus, killed virus)
PJ	OTU160	Phage	0	0	Bacteria	1	Proteobacteria	1	Alphaproteobacteria	1	Rhizobiales	1	Bradyrhizobiaceae	1	Rhodopseudomonas	0.64			control vs (added virus, killed virus)
PJ	OTU24	Control	0.018878	0.00366972	Bacteria	1	Proteobacteria	1	Alphaproteobacteria	1	Rhizobiales	1	Devosiaceae	1	Devosia	1			control vs (added virus, killed virus)
PJ	OTU24	Killed	0	0	Bacteria	1	Proteobacteria	1	Alphaproteobacteria	1	Rhizobiales	1	Devosiaceae	1	Devosia	1			control vs (added virus, killed virus)
PJ	OTU24	Phage	0	0	Bacteria	1	Proteobacteria	1	Alphaproteobacteria	1	Rhizobiales	1	Devosiaceae	1	Devosia	1			control vs (added virus, killed virus)
PJ	OTU27	Phage	0.00034669	0.000188692	Bacteria	1	Proteobacteria	1	Alphaproteobacteria	1	Rhizobiales	1	Devosiaceae	1	Devosia	1			control vs (added virus, killed virus)
PJ	OTU27	Control	0.00281072	0.00104224	Bacteria	1	Proteobacteria	1	Alphaproteobacteria	1	Rhizobiales	1	Devosiaceae	1	Devosia	1			control vs (added virus, killed virus)
PJ	OTU27	Killed	0.00011909	0.00011909	Bacteria	1	Proteobacteria	1	Alphaproteobacteria	1	Rhizobiales	1	Devosiaceae	1	Devosia	1			control vs (added virus, killed virus)
PJ	OTU74	Control	0.000865149	0.000373071	Bacteria	1	Proteobacteria	1	Alphaproteobacteria	1	Rhizobiales	1	Phyllobacteriaceae	1	Aminobacter	0.96			control vs (added virus, killed virus)
PJ	OTU74	Killed	0	0	Bacteria	1	Proteobacteria	1	Alphaproteobacteria	1	Rhizobiales	1	Phyllobacteriaceae	1	Aminobacter	0.96			control vs (added virus, killed virus)
PJ	OTU74	Phage	0	0	Bacteria	1	Proteobacteria	1	Alphaproteobacteria	1	Rhizobiales	1	Phyllobacteriaceae	1	Aminobacter	0.96			control vs (added virus, killed virus)
PJ	OTU25	Control	0.0242655	0.00895301	Bacteria	1	Proteobacteria	1	Alphaproteobacteria	1	Rhizobiales	1	Rhizobiaceae	1	Rhizobium	0.73			control vs (added virus, killed virus)
PJ	OTU25	Killed	0	0	Bacteria	1	Proteobacteria	1	Alphaproteobacteria	1	Rhizobiales	1	Rhizobiaceae	1	Rhizobium	0.73			control vs (added virus, killed virus)
PJ	OTU25	Phage	0	0	Bacteria	1	Proteobacteria	1	Alphaproteobacteria	1	Rhizobiales	1	Rhizobiaceae	1	Rhizobium	0.73			control vs (added virus, killed virus)
PJ	OTU40	Control	0.0043281	0.00121747	Bacteria	1	Proteobacteria	1	Alphaproteobacteria	1	Sphingomonadales	1	Sphingomonadaceae	0.96	Sphingobium	0.94			control vs (added virus, killed virus)
PJ	OTU40	Killed	0	0	Bacteria	1	Proteobacteria	1	Alphaproteobacteria	1	Sphingomonadales	1	Sphingomonadaceae	0.96	Sphingobium	0.94			control vs (added virus, killed virus)
PJ	OTU40	Phage	0	0	Bacteria	1	Proteobacteria	1	Alphaproteobacteria	1	Sphingomonadales	1	Sphingomonadaceae	0.96	Sphingobium	0.94			control vs (added virus, killed virus)
PJ	OTU127	Control	0.00122975	0.000568808	Bacteria	1	Proteobacteria	1	Betaproteobacteria	1	Burkholderiales	1	Burkholderiaceae	1	Caballeronia	0.97			control vs (added virus, killed virus)
PJ	OTU127	Phage	0	0	Bacteria	1	Proteobacteria	1	Betaproteobacteria	1	Burkholderiales	1	Burkholderiaceae	1	Caballeronia	0.97			control vs (added virus, killed virus)
PJ	OTU127	Killed	0	0	Bacteria	1	Proteobacteria	1	Betaproteobacteria	1	Burkholderiales	1	Burkholderiaceae	1	Caballeronia	0.97			control vs (added virus, killed virus)
PJ	OTU54	Control	0.00166679	0.000609273	Bacteria	1	Proteobacteria	1	Betaproteobacteria	1	Burkholderiales	1	Burkholderiaceae	1	Paraburkholderia	0.96			control vs (added virus, killed virus)
PJ	OTU54	Killed	0	0	Bacteria	1	Proteobacteria	1	Betaproteobacteria	1	Burkholderiales	1	Burkholderiaceae	1	Paraburkholderia	0.96			control vs (added virus, killed virus)
PJ	OTU54	Phage	0	0	Bacteria	1	Proteobacteria	1	Betaproteobacteria	1	Burkholderiales	1	Burkholderiaceae	1	Paraburkholderia	0.96			control vs (added virus, killed virus)
PJ	OTU136	Control	0.0122022	0.00372781	Bacteria	1	Proteobacteria	1	Betaproteobacteria	1	Burkholderiales	1	Comamonadaceae	0.96	Pseudorhodoferax	0.67			control vs (added virus, killed virus)
PJ	OTU136	Killed	0	0	Bacteria	1	Proteobacteria	1	Betaproteobacteria	1	Burkholderiales	1	Comamonadaceae	0.96	Pseudorhodoferax	0.67			control vs (added virus, killed virus)
PJ	OTU136	Phage	0	0	Bacteria	1	Proteobacteria	1	Betaproteobacteria	1	Burkholderiales	1	Comamonadaceae	0.96	Pseudorhodoferax	0.67			control vs (added virus, killed virus)
PJ	OTU16	Control	0.0130056	0.000337024	Bacteria	1	Proteobacteria	1	Betaproteobacteria	1	Burkholderiales	1	Comamonadaceae	0.99	Variovorax	0.7			control vs (added virus, killed virus)
PJ	OTU16	Killed	0	0	Bacteria	1	Proteobacteria	1	Betaproteobacteria	1	Burkholderiales	1	Comamonadaceae	0.99	Variovorax	0.7			control vs (added virus, killed virus)
PJ	OTU16	Phage	0.00021638	0.00021638	Bacteria	1	Proteobacteria	1	Betaproteobacteria	1	Burkholderiales	1	Comamonadaceae	0.99	Variovorax	0.7			control vs (added virus, killed virus)
PJ	OTU21	Killed	0	0	Bacteria	1	Proteobacteria	1	Betaproteobacteria	1	Burkholderiales	1	Oxalobacteraceae	0.98	Herbaspirillum	0.95			control vs (added virus, killed virus)
PJ	OTU21	Control	0.0321151	0.00516537	Bacteria	1	Proteobacteria	1	Betaproteobacteria	1	Burkholderiales	1	Oxalobacteraceae	0.98	Herbaspirillum	0.95			control vs (added virus, killed virus)
PJ	OTU21	Phage	0	0	Bacteria	1	Proteobacteria	1	Betaproteobacteria	1	Burkholderiales	1	Oxalobacteraceae	0.98	Herbaspirillum	0.95			control vs (added virus, killed virus)
PJ	OTU14	Control	0.0441685	0.00488932	Bacteria	1	Proteobacteria	1	Gammaproteobacteria	1	Enterobacterales	1	Erwiniaceae	0.78	Pantoea	0.77			control vs (added virus, killed virus)
PJ	OTU14	Killed	0.00922075	0.00401476	Bacteria	1	Proteobacteria	1	Gammaproteobacteria	1	Enterobacterales	1	Erwiniaceae	0.78	Pantoea	0.77			control vs (added virus, killed virus)
PJ	OTU14	Phage	0.00265437	0.000778398	Bacteria	1	Proteobacteria	1	Gammaproteobacteria	1	Enterobacterales	1	Erwiniaceae	0.78	Pantoea	0.77			control vs (added virus, killed virus)
PJ	OTU4	Control	0.123688	0.0533149	Bacteria	1	Proteobacteria	1	Gammaproteobacteria	1	Pseudomonadales	1	Pseudomonadaceae	1	Pseudomonas	1			control vs (added virus, killed virus)
PJ	OTU4	Phage	0.0205057	0.0113302	Bacteria	1	Proteobacteria	1	Gammaproteobacteria	1	Pseudomonadales	1	Pseudomonadaceae	1	Pseudomonas	1			control vs (added virus, killed virus)
PJ	OTU4	Killed	0.00613201	0.00210757	Bacteria	1	Proteobacteria	1	Gammaproteobacteria	1	Pseudomonadales	1	Pseudomonadaceae	1	Pseudomonas	1			control vs (added virus, killed virus)
PJ	OTU95	Killed	0.00135494	0.000761775	Bacteria	1	Proteobacteria	1	Gammaproteobacteria	1	Pseudomonadales	1	Pseudomonadaceae	1	Pseudomonas	1			control vs (added virus, killed virus)
PJ	OTU95	Phage	0.0042731	0.00190299	Bacteria	1	Proteobacteria	1	Gammaproteobacteria	1	Pseudomonadales	1	Pseudomonadaceae	1	Pseudomonas	1			control vs (added virus, killed virus)
PJ	OTU95	Control	0.0319538	0.00996489	Bacteria	1	Proteobacteria	1	Gammaproteobacteria	1	Pseudomonadales	1	Pseudomonadaceae	1	Pseudomonas	1			control vs (added virus, killed virus)
PJ	OTU5	Control	0	0	Bacteria	1	Firmicutes	1	Bacilli	1	Bacillales	1	Paenibacillaceae 1	1	Paenibacillus	0.91			added virus versus killed virus
PJ	OTU5	Killed	0.156265	0.0502805	Bacteria	1	Firmicutes	1	Bacilli	1	Bacillales	1	Paenibacillaceae 1	1	Paenibacillus	0.91			added virus versus killed virus
PJ	OTU5	Phage	0.0432251	0.00698079	Bacteria	1	Firmicutes	1	Bacilli	1	Bacillales	1	Paenibacillaceae 1	1	Paenibacillus	0.91			added virus versus killed virus
PJ	OTU6	Control	0.000276224	0.000276224	Bacteria	1	Firmicutes	1	Bacilli	1	Bacillales	1	Paenibacillaceae 1	1	Paenibacillus	0.82			added virus versus killed virus
PJ	OTU6	Killed	0.00430171	0.00176017	Bacteria	1	Firmicutes	1	Bacilli	1	Bacillales	1	Paenibacillaceae 1	1	Paenibacillus	0.82			added virus versus killed virus
PJ	OTU6	Phage	0.000274435	0.000107368	Bacteria	1	Firmicutes	1	Bacilli	1	Bacillales	1	Paenibacillaceae 1	1	Paenibacillus	0.82			added virus versus killed virus
PJ	OTU20	Control	0.000634618	0.000634618	Bacteria	1	Proteobacteria	1	Alphaproteobacteria	1	Caulobacterales	1	Caulobacteraceae	1	Brevundimonas	1			added virus versus killed virus
PJ	OTU20	Killed	0	0	Bacteria	1	Proteobacteria	1	Alphaproteobacteria	1	Caulobacterales	1	Caulobacteraceae	1	Brevundimonas	1			added virus versus killed virus
PJ	OTU20	Phage	0.0247635	0.00141075	Bacteria	1	Proteobacteria	1	Alphaproteobacteria	1	Caulobacterales	1	Caulobacteraceae	1	Brevundimonas	1			added virus versus killed virus
PJ	OTU108	Control	0	0	Bacteria	1	Actinobacteria	1	Actinobacteria	1	Micrococcales	1	Microbacteriaceae	0.64	Salinibacterium	0.22			added virus versus killed virus
PJ	OTU108	Killed	0.00179486	0.000246845	Bacteria	1	Actinobacteria	1	Actinobacteria	1	Micrococcales	1	Microbacteriaceae	0.64	Salinibacterium	0.22			added virus versus killed virus
PJ	OTU108	Phage	0.00696136	0.0029702	Bacteria	1	Actinobacteria	1	Actinobacteria	1	Micrococcales	1	Microbacteriaceae	0.64	Salinibacterium	0.22			added virus versus killed virus
PJ	OTU49	Control	0.000217439	0.000120049	Bacteria	1	Proteobacteria	1	Alphaproteobacteria	1	Rhizobiales	0.96	Phyllobacteriaceae	0.96	Mesorhizobium	0.69			added virus versus killed virus
PJ	OTU49	Killed	0.0018092	0.00111611	Bacteria	1	Proteobacteria	1	Alphaproteobacteria	1	Rhizobiales	0.96	Phyllobacteriaceae	0.96	Mesorhizobium	0.69			added virus versus killed virus
PJ	OTU49	Phage	0.00839946	0.00347453	Bacteria	1	Proteobacteria	1	Alphaproteobacteria	1	Rhizobiales	0.96	Phyllobacteriaceae	0.96	Mesorhizobium	0.69			added virus versus killed virus
PJ	OTU4	Phage	0	0	Fungi	1	Ascomycota	1	Dothideomycetes	1	Pleosporales	1	Didymellaceae	0.87	Didymella	0.71	Phoma exigua var exigua	0.33	control vs (added virus, killed virus)
PJ	OTU4	Killed	0.0165192	0.0165192	Fungi	1	Ascomycota	1	Dothideomycetes	1	Pleosporales	1	Didymellaceae	0.87	Didymella	0.71	Phoma exigua var exigua	0.33	control vs (added virus, killed virus)
PJ	OTU4	Control	0.368855	0.150298	Fungi	1	Ascomycota	1	Dothideomycetes	1	Pleosporales	1	Didymellaceae	0.87	Didymella	0.71	Phoma exigua var exigua	0.33	control vs (added virus, killed virus)
PJ	OTU7	Killed	0	0	Fungi	1	Ascomycota	1	Dothideomycetes	1	Pleosporales	1	Leptosphaeriaceae	1	Paraphoma	1	Phoma sp BEA_2010	0.9	control vs (added virus, killed virus)
PJ	OTU7	Phage	0	0	Fungi	1	Ascomycota	1	Dothideomycetes	1	Pleosporales	1	Leptosphaeriaceae	1	Paraphoma	1	Phoma sp BEA_2010	0.9	control vs (added virus, killed virus)
PJ	OTU7	Control	0.111887	0.0564668	Fungi	1	Ascomycota	1	Dothideomycetes	1	Pleosporales	1	Leptosphaeriaceae	1	Paraphoma	1	Phoma sp BEA_2010	0.9	control vs (added virus, killed virus)
PJ	OTU9	Control	0.077034	0.0559599	Fungi	1	Ascomycota	1	Dothideomycetes	1	Pleosporales	1	Pleosporaceae	1	Embellisia	0.98	Ulocladium chartarum	0.93	control vs (added virus, killed virus)
PJ	OTU9	Killed	0	0	Fungi	1	Ascomycota	1	Dothideomycetes	1	Pleosporales	1	Pleosporaceae	1	Embellisia	0.98	Ulocladium chartarum	0.93	control vs (added virus, killed virus)
PJ	OTU9	Phage	0	0	Fungi	1	Ascomycota	1	Dothideomycetes	1	Pleosporales	1	Pleosporaceae	1	Embellisia	0.98	Ulocladium chartarum	0.93	control vs (added virus, killed virus)
PJ	OTU15	Control	0.00846181	0.00148165	Fungi	1	Ascomycota	1	Sordariomycetes	1	Coniochaetales	0.98	Coniochaetaceae	0.98	Lecythophora	0.83	Lecythophora fasciculata	0.41	control vs (added virus, killed virus)
PJ	OTU15	Phage	0	0	Fungi	1	Ascomycota	1	Sordariomycetes	1	Coniochaetales	0.98	Coniochaetaceae	0.98	Lecythophora	0.83	Lecythophora fasciculata	0.41	control vs (added virus, killed virus)
PJ	OTU15	Killed	0	0	Fungi	1	Ascomycota	1	Sordariomycetes	1	Coniochaetales	0.98	Coniochaetaceae	0.98	Lecythophora	0.83	Lecythophora fasciculata	0.41	control vs (added virus, killed virus)
PJ	OTU3	Phage	0	0	Fungi	1	Ascomycota	1	Sordariomycetes	1	Hypocreales	1	Nectriaceae	1	Gibberella	1	Fusarium oxysporum	1	added virus versus killed virus
PJ	OTU3	Killed	0.346508	0.325628	Fungi	1	Ascomycota	1	Sordariomycetes	1	Hypocreales	1	Nectriaceae	1	Gibberella	1	Fusarium oxysporum	1	added virus versus killed virus
PJ	OTU3	Control	0	0	Fungi	1	Ascomycota	1	Sordariomycetes	1	Hypocreales	1	Nectriaceae	1	Gibberella	1	Fusarium oxysporum	1	added virus versus killed virus
SF	OTU19	Phage	0	0	Bacteria	1	Actinobacteria	1	Actinobacteria	1	Micrococcales	1	Cellulomonadaceae	1	Cellulomonas	1			control vs (added virus, killed virus)
SF	OTU19	Control	0.0425299	0.00811471	Bacteria	1	Actinobacteria	1	Actinobacteria	1	Micrococcales	1	Cellulomonadaceae	1	Cellulomonas	1			control vs (added virus, killed virus)
SF	OTU19	Killed	0	0	Bacteria	1	Actinobacteria	1	Actinobacteria	1	Micrococcales	1	Cellulomonadaceae	1	Cellulomonas	1			control vs (added virus, killed virus)
SF	OTU178	Control	0.000446433	0.000182265	Bacteria	1	Actinobacteria	1	Actinobacteria	1	Pseudonocardiales	1	Pseudonocardiaceae	1	Pseudonocardia	1			control vs (added virus, killed virus)
SF	OTU178	Killed	0	0	Bacteria	1	Actinobacteria	1	Actinobacteria	1	Pseudonocardiales	1	Pseudonocardiaceae	1	Pseudonocardia	1			control vs (added virus, killed virus)
SF	OTU178	Phage	0	0	Bacteria	1	Actinobacteria	1	Actinobacteria	1	Pseudonocardiales	1	Pseudonocardiaceae	1	Pseudonocardia	1			control vs (added virus, killed virus)
SF	OTU36	Control	0.0316341	0.0190142	Bacteria	1	Actinobacteria	1	Actinobacteria	1	Streptomycetales	1	Streptomycetaceae	1	Streptomyces	0.98			control vs (added virus, killed virus)
SF	OTU36	Killed	0.000332202	0.000166125	Bacteria	1	Actinobacteria	1	Actinobacteria	1	Streptomycetales	1	Streptomycetaceae	1	Streptomyces	0.98			control vs (added virus, killed virus)
SF	OTU36	Phage	0	0	Bacteria	1	Actinobacteria	1	Actinobacteria	1	Streptomycetales	1	Streptomycetaceae	1	Streptomyces	0.98			control vs (added virus, killed virus)
SF	OTU81	Control	0.00350705	0.00128979	Bacteria	1	Actinobacteria	1	Actinobacteria	1	Streptosporangiales	1	Streptosporangiaceae	1	Sphaerisporangium	0.96			control vs (added virus, killed virus)
SF	OTU81	Killed	0	0	Bacteria	1	Actinobacteria	1	Actinobacteria	1	Streptosporangiales	1	Streptosporangiaceae	1	Sphaerisporangium	0.96			control vs (added virus, killed virus)
SF	OTU81	Phage	0	0	Bacteria	1	Actinobacteria	1	Actinobacteria	1	Streptosporangiales	1	Streptosporangiaceae	1	Sphaerisporangium	0.96			control vs (added virus, killed virus)
SF	OTU12	Control	0.0487538	0.0212886	Bacteria	1	Bacteroidetes	1	Flavobacteriia	1	Flavobacteriales	1	Weeksellaceae	1	Chryseobacterium	1			control vs (added virus, killed virus)
SF	OTU12	Killed	0	0	Bacteria	1	Bacteroidetes	1	Flavobacteriia	1	Flavobacteriales	1	Weeksellaceae	1	Chryseobacterium	1			control vs (added virus, killed virus)
SF	OTU12	Phage	0	0	Bacteria	1	Bacteroidetes	1	Flavobacteriia	1	Flavobacteriales	1	Weeksellaceae	1	Chryseobacterium	1			control vs (added virus, killed virus)
SF	OTU13	Killed	0	0	Bacteria	1	Bacteroidetes	1	Sphingobacteriia	1	Sphingobacteriales	1	Sphingobacteriaceae	1	Pedobacter	0.93			control vs (added virus, killed virus)
SF	OTU13	Phage	0	0	Bacteria	1	Bacteroidetes	1	Sphingobacteriia	1	Sphingobacteriales	1	Sphingobacteriaceae	1	Pedobacter	0.93			control vs (added virus, killed virus)
SF	OTU13	Control	0.00746115	0.00107424	Bacteria	1	Bacteroidetes	1	Sphingobacteriia	1	Sphingobacteriales	1	Sphingobacteriaceae	1	Pedobacter	0.93			control vs (added virus, killed virus)
SF	OTU8	Phage	0	0	Bacteria	1	Bacteroidetes	1	Sphingobacteriia	1	Sphingobacteriales	1	Sphingobacteriaceae	1	Pedobacter	1			control vs (added virus, killed virus)
SF	OTU8	Killed	0	0	Bacteria	1	Bacteroidetes	1	Sphingobacteriia	1	Sphingobacteriales	1	Sphingobacteriaceae	1	Pedobacter	1			control vs (added virus, killed virus)
SF	OTU8	Control	0.153231	0.00295488	Bacteria	1	Bacteroidetes	1	Sphingobacteriia	1	Sphingobacteriales	1	Sphingobacteriaceae	1	Pedobacter	1			control vs (added virus, killed virus)
SF	OTU37	Control	0.0103271	0.00255894	Bacteria	1	Proteobacteria	1	Alphaproteobacteria	1	Caulobacterales	1	Caulobacteraceae	1	Caulobacter	1			control vs (added virus, killed virus)
SF	OTU37	Killed	0	0	Bacteria	1	Proteobacteria	1	Alphaproteobacteria	1	Caulobacterales	1	Caulobacteraceae	1	Caulobacter	1			control vs (added virus, killed virus)
SF	OTU37	Phage	0	0	Bacteria	1	Proteobacteria	1	Alphaproteobacteria	1	Caulobacterales	1	Caulobacteraceae	1	Caulobacter	1			control vs (added virus, killed virus)
SF	OTU155	Phage	0	0	Bacteria	1	Proteobacteria	1	Alphaproteobacteria	1	Rhizobiales	1	Beijerinckiaceae	0.44	Beijerinckia	0.33			control vs (added virus, killed virus)
SF	OTU155	Control	0.000356488	9.3e-05	Bacteria	1	Proteobacteria	1	Alphaproteobacteria	1	Rhizobiales	1	Beijerinckiaceae	0.44	Beijerinckia	0.33			control vs (added virus, killed virus)
SF	OTU155	Killed	0	0	Bacteria	1	Proteobacteria	1	Alphaproteobacteria	1	Rhizobiales	1	Beijerinckiaceae	0.44	Beijerinckia	0.33			control vs (added virus, killed virus)
SF	OTU56	Control	0.00702218	0.00111466	Bacteria	1	Proteobacteria	1	Alphaproteobacteria	1	Rhizobiales	1	Bradyrhizobiaceae	1	Rhodopseudomonas	0.93			control vs (added virus, killed virus)
SF	OTU56	Killed	0	0	Bacteria	1	Proteobacteria	1	Alphaproteobacteria	1	Rhizobiales	1	Bradyrhizobiaceae	1	Rhodopseudomonas	0.93			control vs (added virus, killed virus)
SF	OTU56	Phage	0	0	Bacteria	1	Proteobacteria	1	Alphaproteobacteria	1	Rhizobiales	1	Bradyrhizobiaceae	1	Rhodopseudomonas	0.93			control vs (added virus, killed virus)
SF	OTU24	Control	0.0153919	0.00335418	Bacteria	1	Proteobacteria	1	Alphaproteobacteria	1	Rhizobiales	1	Devosiaceae	1	Devosia	1			control vs (added virus, killed virus)
SF	OTU24	Killed	0	0	Bacteria	1	Proteobacteria	1	Alphaproteobacteria	1	Rhizobiales	1	Devosiaceae	1	Devosia	1			control vs (added virus, killed virus)
SF	OTU24	Phage	0	0	Bacteria	1	Proteobacteria	1	Alphaproteobacteria	1	Rhizobiales	1	Devosiaceae	1	Devosia	1			control vs (added virus, killed virus)
SF	OTU27	Phage	0	0	Bacteria	1	Proteobacteria	1	Alphaproteobacteria	1	Rhizobiales	1	Devosiaceae	1	Devosia	1			control vs (added virus, killed virus)
SF	OTU27	Control	0.0216488	0.00584557	Bacteria	1	Proteobacteria	1	Alphaproteobacteria	1	Rhizobiales	1	Devosiaceae	1	Devosia	1			control vs (added virus, killed virus)
SF	OTU27	Killed	0	0	Bacteria	1	Proteobacteria	1	Alphaproteobacteria	1	Rhizobiales	1	Devosiaceae	1	Devosia	1			control vs (added virus, killed virus)
SF	OTU61	Control	0.0076255	0.00393027	Bacteria	1	Proteobacteria	1	Alphaproteobacteria	1	Rhizobiales	1	Phyllobacteriaceae	1	Mesorhizobium	0.99			control vs (added virus, killed virus)
SF	OTU61	Killed	0	0	Bacteria	1	Proteobacteria	1	Alphaproteobacteria	1	Rhizobiales	1	Phyllobacteriaceae	1	Mesorhizobium	0.99			control vs (added virus, killed virus)
SF	OTU61	Phage	0	0	Bacteria	1	Proteobacteria	1	Alphaproteobacteria	1	Rhizobiales	1	Phyllobacteriaceae	1	Mesorhizobium	0.99			control vs (added virus, killed virus)
SF	OTU63	Phage	0	0	Bacteria	1	Proteobacteria	1	Alphaproteobacteria	1	Rhizobiales	0.98	Phyllobacteriaceae	0.97	Phyllobacterium	0.96			control vs (added virus, killed virus)
SF	OTU63	Control	0.00713128	0.00139721	Bacteria	1	Proteobacteria	1	Alphaproteobacteria	1	Rhizobiales	0.98	Phyllobacteriaceae	0.97	Phyllobacterium	0.96			control vs (added virus, killed virus)
SF	OTU63	Killed	8.22e-05	8.22e-05	Bacteria	1	Proteobacteria	1	Alphaproteobacteria	1	Rhizobiales	0.98	Phyllobacteriaceae	0.97	Phyllobacterium	0.96			control vs (added virus, killed virus)
SF	OTU86	Control	0.00744099	0.00194583	Bacteria	1	Proteobacteria	1	Alphaproteobacteria	1	Rhizobiales	1	Rhizobiaceae	0.98	Neorhizobium	0.38			control vs (added virus, killed virus)
SF	OTU86	Killed	0	0	Bacteria	1	Proteobacteria	1	Alphaproteobacteria	1	Rhizobiales	1	Rhizobiaceae	0.98	Neorhizobium	0.38			control vs (added virus, killed virus)
SF	OTU86	Phage	0	0	Bacteria	1	Proteobacteria	1	Alphaproteobacteria	1	Rhizobiales	1	Rhizobiaceae	0.98	Neorhizobium	0.38			control vs (added virus, killed virus)
SF	OTU25	Control	0.0153173	0.00400003	Bacteria	1	Proteobacteria	1	Alphaproteobacteria	1	Rhizobiales	1	Rhizobiaceae	1	Rhizobium	0.73			control vs (added virus, killed virus)
SF	OTU25	Killed	0	0	Bacteria	1	Proteobacteria	1	Alphaproteobacteria	1	Rhizobiales	1	Rhizobiaceae	1	Rhizobium	0.73			control vs (added virus, killed virus)
SF	OTU25	Phage	0	0	Bacteria	1	Proteobacteria	1	Alphaproteobacteria	1	Rhizobiales	1	Rhizobiaceae	1	Rhizobium	0.73			control vs (added virus, killed virus)
SF	OTU78	Control	0.00425384	0.000600747	Bacteria	1	Proteobacteria	1	Alphaproteobacteria	1	Sphingomonadales	1	Sphingomonadaceae	1	Sphingomonas	1			control vs (added virus, killed virus)
SF	OTU78	Killed	0	0	Bacteria	1	Proteobacteria	1	Alphaproteobacteria	1	Sphingomonadales	1	Sphingomonadaceae	1	Sphingomonas	1			control vs (added virus, killed virus)
SF	OTU78	Phage	0	0	Bacteria	1	Proteobacteria	1	Alphaproteobacteria	1	Sphingomonadales	1	Sphingomonadaceae	1	Sphingomonas	1			control vs (added virus, killed virus)
SF	OTU54	Control	0.0120533	0.00082095	Bacteria	1	Proteobacteria	1	Betaproteobacteria	1	Burkholderiales	1	Burkholderiaceae	1	Paraburkholderia	0.96			control vs (added virus, killed virus)
SF	OTU54	Killed	0	0	Bacteria	1	Proteobacteria	1	Betaproteobacteria	1	Burkholderiales	1	Burkholderiaceae	1	Paraburkholderia	0.96			control vs (added virus, killed virus)
SF	OTU54	Phage	0	0	Bacteria	1	Proteobacteria	1	Betaproteobacteria	1	Burkholderiales	1	Burkholderiaceae	1	Paraburkholderia	0.96			control vs (added virus, killed virus)
SF	OTU16	Control	0.0496446	0.00675851	Bacteria	1	Proteobacteria	1	Betaproteobacteria	1	Burkholderiales	1	Comamonadaceae	0.99	Variovorax	0.7			control vs (added virus, killed virus)
SF	OTU16	Killed	0.000291887	0.000182955	Bacteria	1	Proteobacteria	1	Betaproteobacteria	1	Burkholderiales	1	Comamonadaceae	0.99	Variovorax	0.7			control vs (added virus, killed virus)
SF	OTU16	Phage	0	0	Bacteria	1	Proteobacteria	1	Betaproteobacteria	1	Burkholderiales	1	Comamonadaceae	0.99	Variovorax	0.7			control vs (added virus, killed virus)
SF	OTU72	Control	0.000777497	0.000268541	Bacteria	1	Proteobacteria	1	Gammaproteobacteria	1	Pseudomonadales	1	Pseudomonadaceae	1	Pseudomonas	1			control vs (added virus, killed virus)
SF	OTU72	Killed	8.22e-05	8.22e-05	Bacteria	1	Proteobacteria	1	Gammaproteobacteria	1	Pseudomonadales	1	Pseudomonadaceae	1	Pseudomonas	1			control vs (added virus, killed virus)
SF	OTU72	Phage	0.00017059	0.00017059	Bacteria	1	Proteobacteria	1	Gammaproteobacteria	1	Pseudomonadales	1	Pseudomonadaceae	1	Pseudomonas	1			control vs (added virus, killed virus)
SF	OTU33	Killed	0	0	Bacteria	1	Proteobacteria	1	Gammaproteobacteria	1	Xanthomonadales	1	Rhodanobacteraceae	1	Luteibacter	0.89			control vs (added virus, killed virus)
SF	OTU33	Control	0.0259722	0.00264603	Bacteria	1	Proteobacteria	1	Gammaproteobacteria	1	Xanthomonadales	1	Rhodanobacteraceae	1	Luteibacter	0.89			control vs (added virus, killed virus)
SF	OTU33	Phage	0	0	Bacteria	1	Proteobacteria	1	Gammaproteobacteria	1	Xanthomonadales	1	Rhodanobacteraceae	1	Luteibacter	0.89			control vs (added virus, killed virus)
SF	OTU53	Control	0.0114526	0.00427632	Bacteria	1	Proteobacteria	1	Gammaproteobacteria	1	Xanthomonadales	1	Rhodanobacteraceae	1	Rhodanobacter	1			control vs (added virus, killed virus)
SF	OTU53	Killed	0	0	Bacteria	1	Proteobacteria	1	Gammaproteobacteria	1	Xanthomonadales	1	Rhodanobacteraceae	1	Rhodanobacter	1			control vs (added virus, killed virus)
SF	OTU53	Phage	0	0	Bacteria	1	Proteobacteria	1	Gammaproteobacteria	1	Xanthomonadales	1	Rhodanobacteraceae	1	Rhodanobacter	1			control vs (added virus, killed virus)
SF	OTU32	Control	0.000157754	0.000157754	Bacteria	1	Actinobacteria	1	Actinobacteria	1	Micrococcales	1	Micrococcaceae	1	Arthrobacter	0.94			added virus versus killed virus
SF	OTU32	Killed	0.0245581	0.0149669	Bacteria	1	Actinobacteria	1	Actinobacteria	1	Micrococcales	1	Micrococcaceae	1	Arthrobacter	0.94			added virus versus killed virus
SF	OTU32	Phage	0.000656488	0.000253008	Bacteria	1	Actinobacteria	1	Actinobacteria	1	Micrococcales	1	Micrococcaceae	1	Arthrobacter	0.94			added virus versus killed virus
SF	OTU167	Killed	0.00174958	0.000381261	Bacteria	1	Firmicutes	1	Bacilli	1	Bacillales	1	Bacillaceae 1	0.67	Peribacillus	0.48			added virus versus killed virus
SF	OTU167	Phage	0.00585838	0.00210209	Bacteria	1	Firmicutes	1	Bacilli	1	Bacillales	1	Bacillaceae 1	0.67	Peribacillus	0.48			added virus versus killed virus
SF	OTU167	Control	0.000787363	0.000567425	Bacteria	1	Firmicutes	1	Bacilli	1	Bacillales	1	Bacillaceae 1	0.67	Peribacillus	0.48			added virus versus killed virus
SF	OTU7	Killed	0	0	Fungi	1	Ascomycota	1	Dothideomycetes	1	Pleosporales	1	Leptosphaeriaceae	1	Paraphoma	1	Phoma sp BEA_2010	0.9	control vs (added virus, killed virus)
SF	OTU7	Phage	0	0	Fungi	1	Ascomycota	1	Dothideomycetes	1	Pleosporales	1	Leptosphaeriaceae	1	Paraphoma	1	Phoma sp BEA_2010	0.9	control vs (added virus, killed virus)
SF	OTU7	Control	0.097915	0.0787408	Fungi	1	Ascomycota	1	Dothideomycetes	1	Pleosporales	1	Leptosphaeriaceae	1	Paraphoma	1	Phoma sp BEA_2010	0.9	control vs (added virus, killed virus)
SF	OTU8	Killed	0	0	Fungi	1	Ascomycota	1	Dothideomycetes	0.96	Pleosporales	0.91	Pleomassariaceae	0.51	Helminthosporium	0.51	Helminthosporium solani	0.51	control vs (added virus, killed virus)
SF	OTU8	Control	0.159285	0.0537359	Fungi	1	Ascomycota	1	Dothideomycetes	0.96	Pleosporales	0.91	Pleomassariaceae	0.51	Helminthosporium	0.51	Helminthosporium solani	0.51	control vs (added virus, killed virus)
SF	OTU8	Phage	0	0	Fungi	1	Ascomycota	1	Dothideomycetes	0.96	Pleosporales	0.91	Pleomassariaceae	0.51	Helminthosporium	0.51	Helminthosporium solani	0.51	control vs (added virus, killed virus)
SF	OTU27	Control	0.00131175	0.000565163	Fungi	1	Ascomycota	1	Eurotiomycetes	1	Chaetothyriales	1	Herpotrichiellaceae	1	Exophiala	1	Exophiala sp KL_2011f	0.85	control vs (added virus, killed virus)
SF	OTU27	Phage	0	0	Fungi	1	Ascomycota	1	Eurotiomycetes	1	Chaetothyriales	1	Herpotrichiellaceae	1	Exophiala	1	Exophiala sp KL_2011f	0.85	control vs (added virus, killed virus)
SF	OTU27	Killed	0	0	Fungi	1	Ascomycota	1	Eurotiomycetes	1	Chaetothyriales	1	Herpotrichiellaceae	1	Exophiala	1	Exophiala sp KL_2011f	0.85	control vs (added virus, killed virus)
SF	OTU22	Control	0.00228691	0.000668762	Fungi	1	Zygomycota	1	Mucoromycotina_Incertae sedis	1	Mucorales	1	Umbelopsidaceae	1	Umbelopsis	1	Mortierella turficola	0.78	control vs (added virus, killed virus)
SF	OTU22	Phage	0	0	Fungi	1	Zygomycota	1	Mucoromycotina_Incertae sedis	1	Mucorales	1	Umbelopsidaceae	1	Umbelopsis	1	Mortierella turficola	0.78	control vs (added virus, killed virus)
SF	OTU22	Killed	0	0	Fungi	1	Zygomycota	1	Mucoromycotina_Incertae sedis	1	Mucorales	1	Umbelopsidaceae	1	Umbelopsis	1	Mortierella turficola	0.78	control vs (added virus, killed virus)
